# Supplementary material for: Immune Landscape of Gastric Carcinoma Tumor Microenvironment Identifies a Peritoneal Relapse Relevant Immune Signature
Source: Front Immunol. 2021 May 13;12:651033. doi: 10.3389/fimmu.2021.651033 (PMC8155484; doi:10.3389/fimmu.2021.651033)
Supplement: Supplementary file 2 [file Table_1.xlsx]

## Sheet: GSE62254
Tumor ID	MLH1 IHC	Sample Name	sex	age	Pathology	EBV ISH 0: negative 1: positive NA: Not available (no available tumor blocks)	LAUREN 1=intestinal, 2=diffuse, 3=mixed	tumor type	OP date	stage(TNM)	pStage	Lauren	pnode	# of positive node (+)	OP NAME 1=TG, 2=STG	EXTENT OF OP 1=+splenectomy 2=+pancreatectomy 3=+colon resection 4=+others(specify)	Adjuvant CCRT0=completed 1=not completed 2=not done	Adjuvant CCRT_C 0=completed 1=not completed 2=not done	Adjuvant CCRT CYCLE	ADJ CTx. Description	Date of recurrence	First site of recurrence_peritoneal seeding 0=(-), 1=(+)	description	FU status0=alive without ds, 1=alive with recurren ds, 2=dead without ds, 3=dead d/t recurrent ds, 4=dead, unknown, 5= FU loss	date of death or last follow up	H. pylori 0=No 1=Yes blank = H pylori not checked	DFS (months)	OS (months)	Mol. Subtype: 0=MSS/TP53-, 1=MSS/TP53+, 2 = MSI, 3= EMT
GSM1523979	Negative	Tr_1	M	78	Adenoca, MD	0	1	B-Ⅲ	38334	pT3N2	III	intestinal	30	7	2		2	2	0		38435	0		3	38617	0	3.36667	9.43333	2
GSM1524024	positive	Tr_3	M	61	Signet ring cell ca, diffuse		2	B-Ⅲ	38336	pT3N2	III	diffuse	53	9	2	4(cholecystectomy)	2	2	0	2004.12.15 AGC로 STG -> Pall.CTx 시행 -> 2009년 recurred AGC -> CCRT with LF(4500cgy)	39820	0	duodenal wall, pancreas head	3	41019		49.4667	89.4333	1
GSM1524030	positive	T4	F	46	Signet ring cell ca, diffuse	0	2	B-Ⅳ	38341	pT3N1	III	diffuse	44	3	1	2	0	0	5		39167	1		3	39281	1	27.5333	31.3333	3
GSM1524062	positive	T9	F	40	Signet ring cell ca, diffuse	0	2	B-Ⅲ	38362	pT3N1	III	diffuse	22	2	1						39665	1		3	40468		43.4333	70.2	3
GSM1523929	negative	Tr_11	F	67	Adenocar, PD, intestinal	0	1	B-Ⅱ	38369	pT2N2	III	intestinal	41	9	1		2	2	0	ADJ XP #1	40176	0		0	41019		60.2333	88.3333	2
GSM1523934	positive	T12	M	70	Adenoca, MD, intestinal	0	1	B-Ⅲ	38380	pT3N3	IV	intestinal	45	26	1		2	2	0	ADJ Xeloda #6	38729	1	rectal	3	38764		11.6333	12.8	0
GSM1523951	positive	T14	M	66	Adenoca, PD, diffuse	1	2	B-Ⅲ	38387	pT4N2M1	IV	diffuse	33	7	1	2	0	1	4		39482	0		3	39978		36.5	53.0333	1
GSM1523959	positive	T16	M	54	Adenoca, MD, intestinal	0	1	B-Ⅱ	38399	pT2N3	IV	intestinal	30	18	1		2	2	0	ADJ XP #6	38705	0		3	38922		10.2	17.4333	0
GSM1523965	positive	T17	M	52	Signet ring cell ca, diffuse	0	2	B-Ⅰ	38400	pT3N3	IV	diffuse	45	21	1		1	1	2	XP/RT	38667	1		3	38744	1	8.9	11.4667	3
GSM1523973	positive	T18	M	62	Adenoca, PD, diffuse	0	2	B-Ⅲ	38401	pT2N2	III	diffuse	50	8	2		2	2	0	ADJ XP #6	39114	0		0	41019		23.7667	87.2667	0
GSM1523978	positive	T19	F	67	Adenoca, PD, diffuse	0	2	B-Ⅲ	38408	pT2N3	IV	diffuse	58	20	1	1	0	0	6	XP/RT	38799	0		3	38895		13.0333	16.2333	1
GSM1523986	positive	T20	M	72	Adenoca, PD, diffuse	0	2	B-Ⅱ	38415	pT3N2	III	diffuse	47	8	1		0	0	5		40627	0		1	41019		73.7333	86.8	1
GSM1523989	positive	T21	M	46	Adenoca, PD, intestinal	0	1	B-Ⅲ	38418	pT3N3	IV	intestinal	37	22	1	4(Cholecystectomy)	0	0	6	XP/RT	40367	0		0	41019		64.9667	86.7	0
GSM1523994	positive	T22	M	63	Adenoca, MD, intestinal	0	1	B-Ⅰ	38428	pT2N2	III	intestinal	40	13	2		0	1	5	XP/RT	39490	0		0	41019		35.4	86.3667	0
GSM1523998	positive	T23	M	59	Adenoca, MD, intestinal	0	1	B-Ⅱ	38434	pT2N2	III	intestinal	47	11	2		2	2	0		38715	1	spleen	3	39071		9.36667	21.2333	0
GSM1524002	Negative	Tr_24	M	64	Adenoca, MD to PD, mixed	0	3	B-Ⅲ	38435	pT3N2	III	mixed	25	8	1		2	2	0		38587	0		0	41019		5.06667	86.1333	2
GSM1524003	positive	T25	F	60	Tubular adenoca, MD, intestinal	0	1	Mimicking EGC 2b+1	38441	pT2N2	III	intestinal	18	10	2		0	0	5		40913	0		0	41019	1	82.4	85.9333	0
GSM1524004	positive	T26	M	58	Adenoca, PD, diffuse	1	2	B-Ⅱ	38448	pT4N3M1	IV	diffuse	32	19	1	1,2	2	2	0		38469	1	left kidney	3	38626		0.7	5.93333	0
GSM1524008	positive	T28	M	39	Adenoca, PD, diffuse	0	2	B-Ⅲ	38456	pT3N3	IV	diffuse	54	17	1		0	0	6	XP/RT	38657	1		3	38781	1	6.7	10.8333	2
GSM1524010	positive	T29	F	73	Adenoca, PD, diffuse	0	2	B-Ⅳ	38460	pT2N2	III	diffuse	23	9	1		2	2	0		39016	1	ureters, GB neck, cystic duct	3	39051		18.5333	19.7	3
GSM1524012	positive	T30	M	64	Adenoca, PD, diffuse	0	2	B-Ⅲ	38462	pT3N1	III	diffuse	63	3	2		2	2	0	ADJ XP #6	40953	0		0	41019		83.0333	85.2333	0
GSM1524016	positive	T31	M	24	Adenoca, PD, diffuse	0	2	B-Ⅲ	38463	pT3N3M1	IV	diffuse	41	31	1	1	2	2	0		38883	1	Lt adrenal gland	3	39297		14	27.8	1
GSM1524017	positive	T32	M	67	Tubular adenoca, MD, intestinal	0	1	B-Ⅲ	38468	pT2N2	III	intestinal	44	14	2		0	0	6	XP/RT	38789	0		0	41019		10.7	85.0333	0
GSM1524018	positive	Tr_33	M	64	Tubular adenoca, MD, mixed	0	1	B-Ⅲ	38476	pT3N1	III	mixed	52	5	2		2	2	0	ADJ XP #6	40672	0		0	41019	0	73.2	84.7667	1
GSM1524019	positive	T34	M	70	Signet ring cell ca, diffuse	0	2	B-Ⅲ	38488	pT3N3	IV	diffuse	30	24	2		0	1	4		38673	1	Periureteral	3	38738		6.16667	8.33333	0
GSM1524020	positive	Tr_35	M	51	Tubular adenoca, MD, intestinal	0	1	B-Ⅲ	38490	pT2N2	III	intestinal	44	14	2		2	2	0	ADJ XP #6	40325	0		0	41019	1	61.1667	84.3	1
GSM1524021	positive	T36	F	56	Tubular adenoca, PD, diffuse	0	2	B-Ⅲ	38495	pT3N1	III	diffuse	50	1	1		0	0	6	XP/RT	38852	0		2	38883		11.9	12.9333	1
GSM1524022	positive	T38	F	65	Signet ring cell ca, diffuse	0	2	B-Ⅳ	38497	pT3N3	IV	diffuse	61	61	1		2	2	0		38601	0	right distal ureter	3	38738		3.46667	8.03333	0
GSM1524023	positive	Tr_39	F	77	Tubular adenoca, MD, intestinal	0	1	B-Ⅳ	38504	pT4N2	IV	intestinal	41	14	1		2	2	0		40947	0		0	41019		81.4333	83.8333	0
GSM1524025	Negative	Tr_41	M	71	Tubular adenoca, PD, diffuse	0	2	B-Ⅲ	38506	pT2N2	III	diffuse	46	8	1	1	2	2	0		38929	0		4	40961		14.1	81.8333	2
GSM1524026	positive	T42	F	52	Signet ring cell ca, diffuse	0	2	B-Ⅲ	38511	pT3N1	III	diffuse	29	5	1		0	0	6	XP/RT	40952	0	Pancreatic body, GB neck, cystic duct, CBD	1	41019	0	81.3667	83.6	3
GSM1524027	positive	T45	M	61	Signet ring cell ca, diffuse	0	2	B-Ⅲ	38534	pT3N2	III	diffuse	31	10	1	1	0	1	5	XP/RT	40267	0		2	40325		57.7667	59.7	0
GSM1524028	positive	T47	M	72	Tubular adenoca, PD, intestinal	0	1	B-Ⅲ	38546	pT2N2	III	intestinal	26	12	1		2	2	0	ADJ XP #2	39343	0	Lung	3	39977		26.5667	47.7	1
GSM1524029	Negative	T49	F	50	Signet ring cell ca, diffuse	0	2	B-Ⅳ	38555	pT4N3	IV	diffuse	31	22	1	1	2	2	0	ADJ XP #6	39206	1		3	39488	1	21.7	31.1	3
GSM1524031	positive	T50	M	55	Tubular adenoca, MD, intestinal	0	1	B-Ⅳ	38559	pT2N3	IV	intestinal	42	19	2		2	2	0	ADJ XP #6	38983	1	proximal D-colon	1	41019	0	14.1333	82	1
GSM1524032	negative	Tr_51	F	70	Tubular adenoca, MD, intestinal	0	1	B-Ⅱ	38573	pT4N1	IV	intestinal	56	1	2		0	0	5		38939	0	celiac axis, subhepatic space, ascending colon	3	40889	0	12.2	77.2	2
GSM1524033	positive	Tr_52	F	67	Tubular adenoca, PD, intestinal	1	1	B-Ⅲ	38594	pT2N2M1	IV	intestinal	37	14	1		2	2	0		41002	0		0	41019		80.2667	80.8333	1
GSM1524034	positive	Tr_53	M	65	Tubular adenoca, WD, intestinal	0	1	B-Ⅳ	38602	pT3N1	III	intestinal	44	1	1		2	2	0		39147	0	urinary bladder and rectum	3	39924		18.1667	44.0667	1
GSM1524035	positive	Tr_54	F	64	Tubular adenoca, PD, mixed	0	2	B-Ⅳ	38610	pT3N3	IV	mixed	25	16	1		2	2	0	ADJ XP #6	40423	0		0	41019	0	60.4333	80.3	3
GSM1524036	positive	T55	M	70	Tubular adenoca, MD, intestinal	0	1	B-Ⅲ	38621	pT3N1	III	intestinal	13	3	2		2	2	0	ADJ XP #6	40751	0		0	41019	0	71	79.9333	0
GSM1524037	positive	T56	M	72	Tubular adenoca, MD, intestinal	0	1	B-Ⅱ	38643	pT3N2	III	intestinal	23	7	2		2	2	0		39183	0		3	39346	0	18	23.4333	0
GSM1524038	positive	T57	M	74	Signet ring cell ca, diffuse	0	2	B-Ⅳ	38650	pT2N3M1	IV	diffuse	58	40	1		2	2	0		38903	0		3	38909		8.43333	8.63333	1
GSM1524039	positive	T58	M	72	Signet ring cell ca, diffuse	0	2	B-Ⅲ	38673	pT3N2	III	diffuse	18	9	1		0	0	6	XP/RT	39027	0	Small intestine	3	39035		11.8	12.0667	3
GSM1524040	positive	T60	F	55	Signet ring cell ca, diffuse	0	2	B-Ⅲ	38695	pT3N3	IV	diffuse	53	28	1		2	2	0	ADJ XP #6	39244	0	T-colon	3	39780		18.3	36.1667	0
GSM1524041	positive; MSH2 mutation (+)	T61	M	56	Tubular adenoca, MD, intestinal	0	1	B-Ⅲ	38699	pT2N3M1	IV	intestinal	41	17	2		2	2	0		40752	0		0	41019		68.4333	77.3333	2
GSM1524042	positive	T62	F	62	Tubular adenoca, PD, diffuse	0	2	B-Ⅲ	38705	pT2N2	III	diffuse	36	11	1	1	2	2	0		38721	1	Rectal	3	39030		0.533333	10.8333	0
GSM1524043	positive	T63	M	60	Tubular adenoca, PD, diffuse	1	2	B-Ⅱ	38705	pT2N2M1	IV	diffuse	30	7	1	1	2	2	0		38828	1		3	39210		4.1	16.8333	1
GSM1524044	positive	Tr_64	M	80	Tubular adenoca, MD, intestinal		1	B-Ⅱ	38719	pT2N1M1	IV	intestinal	40	4	2		2	2	0		38811	0		3	39405	0	3.06667	22.8667	0
GSM1524045	positive	Tr_68	M	33	Tubular adenoca, MD, intestinal	0	1	B-Ⅱ	38345	pT2N1	II	intestinal	60	2	1		2	2	0	ADJ XP #4	40283	0		0	41019		64.6	89.1333	1
GSM1524046	positive	Tr_75	F	59	Adenoca, PD, diffuse	0	2	B-Ⅲ	38378	pT2N1	II	diffuse	28	5	2		2	2	0	ADJ XP #4	41004	0		0	41019	0	87.5333	88.0333	0
GSM1524047	positive	Tr_77	M	74	Adenoca, PD, diffuse	0	2	B-Ⅲ	38383	pT2N1	II	diffuse	43	5	2		2	2	0		39402	0		0	40479	0	33.9667	69.8667	1
GSM1524048	negative	Tr_78	M	67	Adenoca, MD, intestinal	0	1	B-Ⅱ	38383	pT2N1	II	intestinal	22	2	2		2	2	0		39472	0	unknown	3	39787	0	36.3	46.8	2
GSM1524049	positive	Tr_79	M	62	Adenoca, MD, intestinal	0	1	B-Ⅱ	38385	pT2N1	II	intestinal	33	1	2		2	2	0		38400	0		0	41019		0.5	87.8	1
GSM1524050	positive	Tr_80	M	66	Adenoca, WD, intestinal	0	1	B-Ⅱ	38400	pT2N1	II	intestinal	29	3	2		2	2	0		39052	0	sigmoid colon	3	40114	0	21.7333	57.1333	1
GSM1524051	positive	Tr_81	F	51	Adenoca, PD, diffuse	0	2	B-Ⅲ	38401	pT2N1	II	diffuse	33	2	2		0	0	6	XP/RT	40952	0		0	41019		85.0333	87.2667	0
GSM1524068	negative		F	71	Tubular adenoca, MD, intestinal	0	1	B-III	38406	pT2N1	II	intestinal	30	1	1		2	2	0		41143	0		0	41192		91.2333	92.8667	2
GSM1524052	positive	Tr_83	M	74	Adenoca, PD, diffuse	0	2	B-Ⅳ	38407	pT2N1	II	diffuse	42	2	2		2	2	0		38670	0		3	38802		8.76667	13.1667	0
GSM1524053	negative	Tr_84	M	61	Adenoca, MD, intestinal	0	1	B-Ⅱ	38411	pT2N1	II	intestinal	31	5	2	4(Cholecystectomy)	0	0	6	XP/RT	40806	0		0	41019	0	79.8333	86.9333	1
GSM1524054	negative	Tr_85	M	72	Tubular adenoca, MD, intestinal	0	1	B-Ⅲ	38422	pT2N1	II	intestinal	32	1	2		0	0	5		38799	0		0	41019	0	12.5667	86.5667	2
GSM1524055	positive	Tr_86	M	54	Adenoca, MD, intestinal	0	1	B-Ⅱ	38426	pT2N1	II	intestinal	18	1	2	4(Appendectomy)	2	2	0	ADJ XP #1	38790	0		3	39564	1	12.1333	37.9333	1
GSM1524069	Negative		M	63	Adenoca, MD, intestinal	0	1	B-Ⅲ	38428	pT2N1	II	intestinal	24	5	2	4(Local excision of duodenal lesion)	2	2	0		38437	0		4	40996	0	0.3	85.6	2
GSM1524056	positive	Tr_88	M	71	Adenocarcinoma with neuroendocrine differentiation	0	1	B-Ⅰ	38441	pT2N1	II	intestinal	24	1	1		2	2	0		38666	0		3	38866	0	7.5	14.1667	0
GSM1524070	positive		M	58	Adenoca, WD, intestinal	0	1	B-Ⅲ	38443	pT2N1	II	intestinal	18	2	1	4(segmentectomy)	0	0	6	XP/RT	41029	0		0	41192	0	86.2	91.6333	1
GSM1524057	positive	Tr_90	M	80	Adenoca, PD, intestinal	0	1	B-Ⅲ	38446	pT4N0	IV	intestinal	10	0	2		2	2	0		38895	1	pancreas uncinate process and head with invasion to CBD and GB	3	38924	1	14.9667	15.9333	3
GSM1524058	positive	Tr_91	F	56	Tubular adenoca, PD, intestinal	0	1	B-Ⅲ	38455	pT2N1	II	intestinal	65	5	1		2	2	0	ADJ XP #6	41019	0		0	41019		85.4667	85.4667	3
GSM1524059	positive	Tr_93	M	58	Tubular adenoca, PD, diffuse	0	2	B-Ⅲ	38463	pT3N0	II	diffuse	32	0	2	4(Open cholecystectomy)	0	0	5		40840	0		0	41019	1	79.2333	85.2	3
GSM1524071	positive		M	60	Tubular adenoca, MD, intestinal	0	1	B-Ⅲ	38469	pT4N1	III	intestinal	68	6	2		2	2	0		41044	0		0	41192	0	85.8333	90.7667	1
GSM1524072	positive		F	43	Adenoca, PD, diffuse	0	2	B-Ⅲ	38470	pT3N2M1	IV	diffuse	26	14	1	4(oophorectomy)	2	2	0		38492	0		4	39758		0.733333	42.9333	0
GSM1524060	negative	Tr_96	M	56	Papillary adenoca, intestinal	0	1	B-Ⅲ	38474	pT2N1	II	intestinal	16	4	2		2	2	0	ADJ XP #1	40583	0		0	41019	0	70.3	84.8333	1
GSM1524061	positive	Tr_97	M	77	Tubular adenoca, WD, intestinal	0	1	B-Ⅲ	38481	pT2N1	II	intestinal	26	4	2		2	2	0		41011	0		0	41019	1	84.3333	84.6	2
GSM1523919	positive	Tr_101	M	64	Tubular adenoca, PD, intestinal	0	1	B-Ⅱ	38496	pT4N1	IV	intestinal	42	1	2		0	0	6	XP/RT	40842	0		0	41019	0	78.2	84.1	1
GSM1523920	positive	Tr_105	M	44	Tubular adenoca, MD, intestinal	0	1	B-Ⅲ	38511	pT3N0	II	intestinal	12	0	1	4(jejunoileostomy)	2	2	0		38608	1	Sigmoid colon, proximal jejunum, ileum	3	38791		3.23333	9.33333	0
GSM1523921	positive	Tr_106	M	42	Tubular adenoca, PD, diffuse	0	2	B-Ⅱ	38520	pT2N1	II	diffuse	59	2	2		0	0	5		40350	0		0	41019		61	83.3	2
GSM1523727	negative	107T	M	67	Tubular adenoca, MD, intestinal	0	1	B-Ⅱ	38530	pT2N1	II	intestinal	20	3	2	1, 4(cholecystectomy)	2	2	0	ADJ XP #3	38649	0		0	41192		3.96667	88.7333	2
GSM1523728	positive	108T	F	68	Tubular adenoca, PD, intestinal	NA	1	B-Ⅲ	38545	pT2N1	II	intestinal	40	1	2		2	2	0		38666	0		0	41192		4.03333	88.2333	2
GSM1523729	positive	109T	F	42	Tubular adenoca, PD, diffuse	0	2	B-Ⅲ	38545	pT2N1	II	diffuse	21	1	2		0	0	6	XP/RT	40794	0		0	41192	0	74.9667	88.2333	1
GSM1523922	positive	T112	M	65	Adenoca, MD, intestinal	0	1	B-Ⅲ	38552	pT2N1	II	intestinal	29	2	1	4(Open cholecystectomy)	0	0	6	XP/RT	39049	0	Lung	3	39260		16.5667	23.6	0
GSM1523923	positive	Tr_113	M	59	Tubular adenoca, PD, diffuse	0	2	B-Ⅱ	38553	pT2N1	II	diffuse	59	2	1	1	2	2	0	ADJ XP #6	38904	0	Anastomotic site	3	39345	1	11.7	26.4	1
GSM1523924	positive	Tr_114	M	52	Tubular adenoca, PD, diffuse	0	2	B-Ⅱ	38553	pT2N1	II	diffuse	40	1	2		0	0	6	XP/RT	40759	0		0	41019	0	73.5333	82.2	0
GSM1523925	positive	Tr_115	F	59	Tubular adenoca, PD, diffuse	0	2	B-Ⅲ	38565	pT2N1	II	diffuse	21	2	2		2	2	0		38696	0		3	38754		4.36667	6.3	0
GSM1523926	positive	Tr_116	M	69	①Tubular adenoca, MD, intestinal/ ②Tubular adenoca, WD, intestinal/ ③Tubular adenoca, WD, intestinal	0	1	①B-Ⅲ+ (mimicking EGC type IIa+IIb)/ ②EGC type IIc/ ③EGC type Iic	38567	①pT2N1/ ②pT1N1/ ③pT1N1	①II/ ②I/ ③I	intestinal	38	5	1		2	2	0	ADJ XP #6	40401	0		0	40638		61.1333	69.0333	1
GSM1523927	positive	Tr_117	M	46	Tubular adenoca, PD, diffuse	0	2	B-Ⅲ	38596	pT2N1	II	diffuse	52	3	1		0	0	6	XP/RT	41019	0		0	41019		80.7667	80.7667	1
GSM1523928	positive	Tr_118	M	69	Papillary adenoca, intestinal	0	1	B-Ⅱ	38609	pT2N1	II	intestinal	22	2	2		0	0	6	XP/RT	39147	0		4	40233		17.9333	54.1333	0
GSM1523930	positive	Tr_121	M	51	Tubular adenoca, WD, intestinal	0	1	B-Ⅱ	38663	pT2N1	II	intestinal	34	3	2		0	0	6	XP/RT	40498	0		0	41019	0	61.1667	78.5333	0
GSM1523931	positive	Tr_124	F	61	Tubular adenoca, PD, diffuse	1	2	B-Ⅲ	38691	pT2N1	II	diffuse	39	3	2		2	2	0	ADJ XP #6	40849	0		0	41019	1	71.9333	77.6	1
GSM1523932	positive	Tr_128	F	66	Tubular adenoca, MD, intestinal	NA	1	B-Ⅲ	38751	pT2N1	II	intestinal	60	5	2		2	2	0		38775	0	unknown	3	39131		0.8	12.6667	0
GSM1523933	Negative	Tr_129	M	74	Tubular adenoca, PD, diffuse	0	2	B-Ⅲ	38761	pT2N1	II	diffuse	38	2	1	4(Open cholecystectomy)	2	2	0		40847	0		0	41019	0	69.5333	75.2667	2
GSM1523935	positive	Tr_132	M	64	Signet ring cell ca, diffuse	0	2	B-Ⅲ	38397	pT3N0	II	diffuse	33	0	2		0	0	5		40955	0		0	41019		85.2667	87.4	3
GSM1523936	positive	Tr_133	M	70	Signet ring cell ca, diffuse	0	2	B-Ⅲ	38404	pT2N1	II	diffuse	36	1	2		2	2	0	ADJ XP #6	38729	1	Anastomotic site	3	38931	0	10.8333	17.5667	1
GSM1523937	positive	Tr_134	M	81	Tubular adenoca, MD, intestinal	NA	1	B-Ⅲ	38498	pT2N1	II	intestinal	29	3	2		2	2	0		38791	0	mid-ureter	3	39088		9.76667	19.6667	1
GSM1523938	positive	Tr_135	F	53	Tubular adenoca, PD, diffuse	0	2	B-Ⅳ	38636	pT3N3	IV	diffuse	45	44	2		2	2	0		38657	1		3	38809		0.7	5.76667	3
GSM1523939	positive	Tr_136	F	28	Tubular adenoca, PD, diffuse	0	2	B-Ⅲ	38763	pT3N3	IV	diffuse	39	31	1		2	2	0		39001	1		3	39100		7.93333	11.2333	3
GSM1523940	positive	Tr_137	M	69	Tubular adenoca, MD, intestinal	0	1	B-Ⅲ	38870	pT3N3	IV	intestinal	29	26	1		2	2	0	LF #5	39286	0	renal mass	3	39471		13.8667	20.0333	0
GSM1523941	positive	Tr_138	M	70	Tubular adenoca, PD, diffuse	1	2	B-Ⅲ	38904	pT2N3	IV	diffuse	42	28	1	4(Choledochostomy & choledocholithotomy, Open cholecystectomy)	2	2	0		38922	0		3	39040		0.6	4.53333	0
GSM1523942	Positive	Tr_139	M	70	①Tubular adenoca, MD, intestinal/ ②Tubular adenoca, WD, intestinal	0	1	①B-Ⅱ/ ②ECG type I	38911	①pT2N2/ ②pT1N2	①III/ ②II	intestinal	32	8	2		0	0	6	XP/RT	40998	0		0	41019	1	69.5667	70.2667	0
GSM1523943	positive	Tr_140	F	72	Tubular adenoca, PD, diffuse	0	2	B-Ⅳ	38926	pT3N2M1	IV	diffuse	31	21	1		2	2	0		39014	1		3	39092		2.93333	5.53333	0
GSM1523944	positive	Tr_141	M	71	undifferentiated ca, diffuse	0	2	B-Ⅱ	38930	pT2N2	III	diffuse	44	12	2	3	2	2	0	ADJ XP #6	39275	0		0	41019		11.5	69.6333	1
GSM1523945	negative	Tr_142	M	53	Signet ring cell ca, diffuse	0	2	B-Ⅳ	38940	pT4N3	IV	diffuse	34	29	1	1	2	2	0		39398	1		3	39466		15.2667	17.5333	3
GSM1523946	positive	Tr_143	M	50	Tubular adenoca, MD, intestinal	0	1	B-Ⅱ	38951	pT2N2	III	intestinal	36	11	2		2	2	0		39062	0		0	41019		3.7	68.9333	1
GSM1523947	Negative	Tr_144	F	74	Tubular adenoca, MD, intestinal	0	1	B-Ⅱ	38966	pT3N0	II	intestinal	13	0	2		0	0	5		40893	0		0	41019		64.2333	68.4333	2
GSM1523948	positive	Tr_145	M	52	Tubular adenoca, PD, diffuse	0	2	B-Ⅳ	38966	pT3N3	IV	diffuse	35	24	1	1	2	2	0		39426	1		3	39790		15.3333	27.4667	3
GSM1523949	positive	Tr_146	F	51	Tubular adenoca, PD, diffuse	0	2	B-Ⅳ	38966	pT3N2M1	IV	diffuse	12	9	1		2	2	0		39063	1		3	39269		3.23333	10.1	3
GSM1523950	positive	Tr_148	M	57	Tubular adenoca, MD, intestinal	0	1	B-Ⅱ	38973	pT2N3	IV	intestinal	55	18	2		2	2	0		40738	0		0	41019	0	58.8333	68.2	0
GSM1523952	Negative	Tr_150	F	54	Adenoca, PD, diffuse	0	2	B-Ⅲ	37993	pT2N1	II	diffuse	51	2	2		2	2	0		41019	0		0	41019		100.867	100.867	2
GSM1523953	positive	Tr_151	M	70	Adenoca, PD, diffuse		2	B-Ⅲ	37993	pT2N2	III	diffuse	50	8	2		0	0	5		40536	0		0	40536	1	84.7667	84.7667	0
GSM1523954	positive	Tr_152	M	62	Adenoca, PD, diffuse	0	2	B-Ⅱ	37993	pT2N1	II	diffuse	37	3	2	4(Open cholecystectomy)	0	1	3		39800	0		0	41019		60.2333	100.867	0
GSM1523955	positive	Tr_154	M	49	Adenoca, MD, mixed	0	1	B-Ⅲ	37995	pT2N2	III	mixed	27	8	1		2	2	0		38937	1		3	39026		31.4	34.3667	1
GSM1523956	positive	Tr_155	M	76	Adenoca, WD, mixed	0	1	B-Ⅱ	38000	pT2N1	II	mixed	41	1	1		2	2	0		38572	0		2	38934		19.0667	31.1333	0
GSM1523957	positive	Tr_156	F	37	Adenoca, PD, intestinal		1	B-Ⅲ	38000	pT2N1	II	intestinal	18	6	1		2	2	0	LF #1	40101	0		0	41019		70.0333	100.633	1
GSM1523958	positive	Tr_157	M	56	Adenoca, PD, diffuse	1	2	B-Ⅲ	38012	pT2N1	II	diffuse	52	5	1		2	2	0	LF #5	40928	0		0	41019		97.2	100.233	1
GSM1523744	Negative	160T	M	69	Adenoca, PD, diffuse	0	2	B-Ⅱ	38021	pT2N1	II	diffuse	24	3	2		0	0	5	LF/RT	40714	0		0	41192	1	89.7667	105.7	2
GSM1523745	positive	164T	M	68	Adenoca, PD, diffuse	0	2	B-Ⅲ	38026	pT3N2	III	diffuse	52	11	2		0	0	5	LF/RT	40564	0		0	41192		84.6	105.533	0
GSM1523746	positive	165T	M	56	Adenoca, MD to PD, mixed	0	3	B-Ⅲ	38035	pT2N1	II	mixed	22	5	2		2	2	0	MMC,doxifluridine	38208	0		3	38800	0	5.76667	25.5	0
GSM1523747	positive	168T	M	60	Adenoca, PD, mixed	0	2	B-Ⅱ	38040	pT2N2	III	mixed	27	10	2		0	0	5	LF/RT	38231	0	distal esophagus and remnant stomach, splenic hilum, Lt. adrenal gland, Lt. subphrenic area, mesentery	3	38301		6.36667	8.7	1
GSM1523748	positive	169T	F	68	PD adenoca and signet-ring cell ca, diffuse	0	2	B-Ⅲ	38044	pT3N1	III	diffuse	26	1	2	4(adrenalectomy)	2	2	0		40485	0		0	41192		81.3667	104.933	1
GSM1523960	positive	Tr_171	F	70	Adenoca, MD, intestinal	0	1	B-Ⅲ	38049	pT2N1	II	intestinal	30	1	2		2	2	0	ADJ UFT #2	39891	0		0	41019		61.4	99	0
GSM1523961	partial loss	Tr_172	M	63	Adenoca, MD, intestinal	0	1	B-Ⅲ	38051	pT2N1	II	intestinal	16	2	2		2	2	0		38236	0		2	38336	0	6.16667	9.5	2
GSM1523962	positive	Tr_173	M	48	Signet ring cell ca, diffuse	0	2	B-Ⅳ	38055	pT3N2	III	diffuse	44	10	1		2	2	0	ADJ LF #6	38489	1		3	38659	1	14.4667	20.1333	3
GSM1523963	positive	Tr_175	F	69	Adenoca, PD, intestinal	0	1	B-Ⅲ	38058	pT2N1	II	intestinal	29	4	2		2	2	0		39283	0	remnant stomach	3	39431		40.8333	45.7667	0
GSM1523964	negative	Tr_177	M	61	Adenoca, MD, intestinal	0	1	B-Ⅲ	38063	pT2N1	II	intestinal	38	4	2		2	2	0		41019	0		0	41019		98.5333	98.5333	2
GSM1523966	positive	Tr_180	M	35	Adenoca, PD, diffuse	0	2	B-Ⅲ	38063	pT2N3	IV	diffuse	48	16	1		2	2	0		38086	0	unknown	3	39617		0.766667	51.8	0
GSM1523967	positive	Tr_182	M	52	Undifferentiated ca	0	2	B-Ⅲ	38065	pT2N2	III	diffuse	15	8	1		2	2	0	ADJ LF #5	40869	0		0	41019		93.4667	98.4667	1
GSM1523968	positive	Tr_185	F	44	Signet ring cell ca, diffuse	0	2	B-Ⅳ	38068	pT3N0M1	IV	diffuse	36	0	1		2	2	0		39144	1	jejunum, appendix, transverse colon, splenic flexure colon	3	39423	0	35.8667	45.1667	3
GSM1523969	positive	Tr_186	M	69	Adenoca, PD, diffuse	0	2	B-Ⅳ	38069	pT3N1	III	diffuse	36	3	1		2	2	0	ADJ LF #5	38433	0	abdominal wall and greater omentum in front of the mid-transverse colon, R/O Transverse colon invasion	3	38606	0	12.1333	17.9	0
GSM1523970	negative	Tr_187	F	77	Adenoca, PD, mixed	0	2	B-Ⅱ	38070	pT2N1	II	mixed	43	6	2		2	2	0		38292	0	Lung	3	38541		7.4	15.7	0
GSM1523971	positive	Tr_188	F	45	Signet ring cell ca, diffuse	0	2	B-Ⅳ	38070	pT3N1	III	diffuse	38	4	1		2	2	0	ADJ LF #5	38420	1	Jejunojeunostomy site	3	38469		11.6667	13.3	3
GSM1523972	positive	Tr_189	M	70	Tubular adenoca, (MD) and PD, mixed	0	2	B-Ⅲ	38072	pT2N1M1	IV	mixed	28	1	2		2	2	0		38253	0		3	38267		6.03333	6.5	0
GSM1523974	positive	Tr_190	M	61	Tubular adenoca, MD, intestinal	0	1	B-Ⅱ	38072	pT2N1	II	intestinal	41	6	2		2	2	0		40830	0		0	41019	0	91.9333	98.2333	0
GSM1523975	positive	Tr_192	M	67	Tubular adenoca, PD, diffuse	1	2	B-Ⅳ	38075	pT3N1	III	diffuse	68	3	1		1	1	2		38132	1		3	38291		1.9	7.2	3
GSM1523976	positive	Tr_193	M	69	Tubular adenoca, PD, mixed	NA	2	B-Ⅲ	38077	pT2N2	III	mixed	59	7	2		2	2	0		38813	0		4	39757		24.5333	56	0
GSM1523977	positive	Tr_197	M	63	Hepatoid adenoca, diffuse	0	2	B-Ⅲ	38093	pT2N1	II	diffuse	30	5	1	4(Small intestine resection & anastomosis)	2	2	0		38114	0		2	38123		0.7	1	0
GSM1523980	positive	Tr_201	F	77	Adenoca, PD, diffuse	0	2	B-Ⅳ	38103	pT3N2	III	diffuse	34	14	1		2	2	0		38233	0		4	38304		4.33333	6.7	1
GSM1523981	positive	Tr_202	M	51	Signet ring cell ca, diffuse	0	2	B-Ⅱ	38103	pT2N1	II	diffuse	37	5	2		2	2	0	ADJ LF #5	40415	0		0	41019	0	77.0667	97.2	3
GSM1523982	positive	Tr_204	M	56	Signet ring cell ca, diffuse	0	2	B-Ⅲ	38105	pT3N2M1	IV	diffuse	29	10	1		2	2	0		38244	0		4	38366	1	4.63333	8.7	3
GSM1523983	negative	Tr_205	M	61	Adenoca, PD, diffuse	0	2	B-Ⅲ	38106	pT2N2	III	diffuse	35	7	1		2	2	0	ADJ LF #5	38276	0		3	38409		5.66667	10.1	2
GSM1523984	positive	Tr_206	M	57	Adenoca, PD, diffuse	NA	2	B-Ⅱ	38110	pT2N1	II	diffuse	37	4	1		2	2	0		38764	0		0	41019	1	21.8	96.9667	3
GSM1523918	positive	Tr_207	M	62	Mucinous adenoca, diffuse	0	2	B-Ⅲ	38111	pT3N2	III	diffuse	65	8	2	3	2	2	0		38888	1		3	38955	0	25.9	28.1333	3
GSM1523985	positive	Tr_209	M	70	Adenoca, MD, intestinal	1	1	B-Ⅱ	38117	pT2N2	III	intestinal	26	8	1	1	2	2	0		38139	0		4	40443		0.733333	77.5333	1
GSM1523987	positive	Tr_212	F	30	Adenoca, PD, diffuse	0	2	B-Ⅲ	38126	pT3N2	III	diffuse	34	7	1		0	0	5		38519	1	ovary	3	38674		13.1	18.2667	0
GSM1523988	positive	Tr_213	M	65	Adenoca, PD, diffuse	0	2	B-Ⅳ	38126	pT2N2	III	diffuse	21	13	1		2	2	0		38149	0		4	38571		0.766667	14.8333	3
GSM1523990	positive	Tr_225	M	40	Adenoca, PD, diffuse	0	2	B-Ⅱ	38156	pT2N2	III	diffuse	49	9	1		0	0	5		38328	0	pancreas tail	3	38581		5.73333	14.1667	3
GSM1523991	positive	Tr_226	F	63	Adenoca, MD, intestinal	NA	1	B-Ⅱ	38163	pT2N1	II	intestinal	29	2	2		2	2	0		38526	0		0	41019		12.1	95.2	0
GSM1523992	negative	Tr_227	F	70	Adenoca, PD, diffuse	0	2	B-Ⅲ	38163	pT3N3	IV	diffuse	35	22	1		2	2	0		38632	0		3	38767		15.6333	20.1333	1
GSM1523993	positive	Tr_228	M	69	Adenoca, MD, intestinal	0	1	B-Ⅲ	38168	pT2N2	III	intestinal	42	9	2	4(Rt.hemicolectomy)	0	0	5		39232	0		4	40212		35.4667	68.1333	0
GSM1523765	negative	235T	F	52	Adenoca, MD, diffuse	0	2	B-Ⅲ	38182	pT3N2	III	diffuse	41	7	1		2	2	0		38470	0		3	38608		9.6	14.2	0
GSM1523995	positive	Tr_236	M	82	Adenoca, MD to PD, mixed	0	2	B-Ⅱ	38184	pT2N2	III	mixed	23	9	1		2	2	0		38366	0		2	38375		6.06667	6.36667	0
GSM1523996	Negative	Tr_237	F	75	Signet ring cell ca, diffuse	0	2	B-Ⅱ	38191	pT2N1	II	diffuse	28	2	2		2	2	0	ADJ LF #3	39091	1	transverse colon, ascending colon, cecum, terminal ileum	3	39247		30	35.2	1
GSM1523997	positive	Tr_238	F	72	Adenoca, MD, diffuse	0	2	B-Ⅲ	38195	pT4N3	IV	diffuse	37	16	1		2	2	0		38740	0	Jejunal stump	3	38951	1	18.1667	25.2	0
GSM1523999	positive	Tr_240	M	66	Adenoca, WD, intestinal	0	1	B-Ⅰ	38203	pT2N1	II	intestinal	33	6	2		2	2	0	ADJ LF #1	39932	0		0	41019	1	57.6333	93.8667	0
GSM1524000	Negative	Tr_241	F	69	Signet ring cell ca, diffuse	0	2	B-Ⅲ	38203	pT3N2	III	diffuse	29	9	2		2	2	0		38266	0		0	41019		2.1	93.8667	2
GSM1523768	positive	244T	M	52	Tubular adenoca, MD, intestinal	0	1	B-Ⅲ	38203	pT2N2	III	intestinal	26	9	1		0	0	5	LF/RT	38485	1	Lt. abdominal rectus muscle	3	38930	0	9.4	24.2333	0
GSM1524001	positive	Tr_246	M	58	Adenoca, MD, intestinal	0	1	B-Ⅱ	38210	pT2N1	II	intestinal	37	4	2		2	2	0	ADJ LF #1	40856	0		0	41019	0	88.2	93.6333	0
GSM1523769	positive	253T	F	71	Signet ring cell ca, diffuse	0	2	B-Ⅳ	38219	pT3N3	IV	diffuse	42	18	1		2	2	0		38513	1	Periureteral	3	38631		9.8	13.7333	0
GSM1523770	negative	255T	M	63	Adenoca, PD, intestinal	0	1	B-Ⅲ	38226	pT2N1	II	intestinal	43	3	1		0	0	5	LF/RT	38593	0		4	38888	0	12.2333	22.0667	2
GSM1523771	positive	256T	F	62	Tubular adenoca, PD, diffuse	0	2	B-Ⅲ	38229	pT4N2M1	IV	diffuse	41	15	2		2	2	0		38497	1	anastomotic site of T-colon, periureteral, mid-ascending colonic wall	3	38609	0	8.93333	12.6667	3
GSM1523772	positive	263T	F	58	Adenoca, PD, diffuse	0	2	B-Ⅳ	38239	pT3N1M1	IV	diffuse	19	3	2	3	2	2	0		38413	1	Gastrojejunostomy site, anastomotic site	3	38540		5.8	10.0333	3
GSM1523773	positive	268T	F	75	Signet ring cell ca, diffuse	0	2	B-Ⅳ	38251	pT3N3	IV	diffuse	62	60	1	4(cholecystectomy)	2	2	0		38335	1	proximal ureter, mesentery	3	38381		2.8	4.33333	3
GSM1523774	positive	269T	M	56	Adenoca, MD, intestinal	0	1	B-Ⅲ	38261	pT2N2	III	intestinal	29	10	2		0	0	5	LF/RT	40273	0		0	41192	0	67.0667	97.7	3
GSM1523775	negative	270T	F	77	Adenoca, PD, diffuse	0	2	B-Ⅱ	38264	pT2N1	II	diffuse	32	2	2		2	2	0		41121	0		0	41192		95.2333	97.6	2
GSM1523776	Negative	275T	M	48	Adenoca, PD, diffuse	0	2	B-Ⅱ	38268	pT2N1	II	diffuse	50	4	2	4(cholecystectomy)	2	2	0	ADJ XP #6	41184	0		0	41192		97.2	97.4667	2
GSM1524005	positive	Tr_282	M	71	Adenoca, MD, intestinal	0	1	B-Ⅱ	38282	pT2N3M1	IV	intestinal	33	18	1		2	2	0	ADJ LF #1	38345	0		3	38566		2.1	9.46667	0
GSM1524006	positive	Tr_287	F	41	Signet ring cell ca	0	2	B-Ⅳ	38286	pT2N2	III	diffuse	48	7	1		0	0	6		38650	1		3	39074	1	12.1333	26.2667	3
GSM1524007	positive	Tr_288	F	48	Signet ring cell ca, diffuse	0	2	B-Ⅱ	38288	pT3N1M1	IV	diffuse	13	4	1		2	2	0	Pall LF/RT #5(RT 4500cgy)	38455	0		3	38599		5.56667	10.3667	0
GSM1524009	positive	Tr_299	F	60	Adenoca, PD, diffuse	0	2	B-Ⅲ	38309	pT2N2	III	diffuse	23	10	1		2	2	0	ADJ XP #6	40084	1	Rt. Ovary	3	40259	1	59.1667	65	0
GSM1524011	positive	Tr_301	F	63	Adenoca, MD, intestinal	0	1	B-Ⅲ	38313	pT2N1	II	intestinal	56	6	2		2	2	0	ADJ XP #6	40072	0		0	41019	1	58.6333	90.2	0
GSM1524013	positive	Tr_311	M	63	Adenoca, MD, intestinal		1	B-Ⅱ	38322	pT2N1	II	intestinal	24	6	2		0	1	3		40428	0		0	41019		70.2	89.9	0
GSM1524014	positive	Tr_318	F	66	Adenoca, PD, intestinal	0	1	B-Ⅲ	38090	pT4N3M1	IV	intestinal	49	40	2	4(Small bowel, segmental resection)	2	2	0		38320	1	left ureter	3	38430	0	7.66667	11.3333	0
GSM1524015	positive	Tr_319	M	61	Tubular adenoca, MD with focal papillary adenoca(20%), intestinal	0	1	B-Ⅲ	38044	pT4N1	IV	intestinal	10	3	2		0	0	5		38226	0		4	38790		6.06667	24.8667	0
GSM1523777	positive	321T	M	60	Adenoca, MD, intestinal	0	1	B-Ⅰ	38404	pT2N3	IV	intestinal	62	18	2		0	0	6	XP/RT	40270	0		0	41192	0	62.2	92.9333	0
GSM1523778	positive	322T	F	56	Signet ring cell ca, diffuse	0	2	B-Ⅲ	38413	pT3N2	III	diffuse	43	10	2		0	0	5	LF/RT	38764	0		0	41192		11.7	92.6333	0
GSM1523779	negative	323T	F	77	Adenoca, PD, diffuse	0	2	B-Ⅱ	38414	pT3N2	III	diffuse	37	7	2		2	2	0		40640	0		0	41192	0	74.2	92.6	2
GSM1523780	Negative	324T	F	84	adenoca, MD	0	1	B-III	38420	T4N1	IV	intestinal	11	2	2		2	2	0		38499	0		3	38912		2.63333	16.4	2
GSM1523781	positive	325T	F	37	Tubular adenoca, MD, intestinal	0	1	B-Ⅲ	38421	pT2N3	IV	intestinal	31	29	1		2	2	0		38488	0		2	38509		2.23333	2.93333	0
GSM1523782	positive	326T	M	63	Mucinous adenoca, MD, intestinal	0	1	B-Ⅰ	38429	pT2N3	IV	intestinal	26	18	2		2	2	0		38441	0		3	38561		0.4	4.4	1
GSM1523783	positive	327T	F	55	Mucinous adenoca	0	2	B-Ⅲ	38434	pT2N2	III	diffuse	49	10	1		0	0	6	XP/RT	41107	0		0	41192		89.1	91.9333	1
GSM1523784	positive	328T	F	44	Adenoca, PD, diffuse	NA	2	B-Ⅱ	38453	pT2N2	III	diffuse	72	7	2		2	2	0	ADJ XP #6	40982	0		0	41192		84.3	91.3	0
GSM1523785	positive	329T	F	60	Tubular adenoca, PD, intestinal		1	B-Ⅲ	38478	pT2N1	II	intestinal	35	5	2	4(cholecystectomy)	2	2	0		38745	0		4	38831		8.9	11.7667	2
GSM1523786	positive	330T	F	44	Tubular adenoca, PD, diffuse	0	2	B-Ⅳ	38492	pT2N3M1	IV	diffuse	25	17	1	4(oophorectomy)	2	2	0		39198	0		2	39346	1	23.5333	28.4667	1
GSM1523787	positive	331T	F	57	Tubular adenoca, MD, intestinal	0	1	B-Ⅳ	38503	pT2N3	IV	intestinal	74	21	1		0	0	6	XP/RT	41036	0		0	41192		84.4333	89.6333	1
GSM1523788	positive	333T	F	42	Signet ring cell ca	0	2	B-IV	38728	pT2N3M1	IV	diffuse	34	34	1	4(total hysterectomy and bilateral salpingo-oophorectomy)	2	2	0		38958	0	Breast	3	38976		7.66667	8.26667	3
GSM1523789	positive	336T	M	69	Signet ring cell ca, diffuse	0	2	B-Ⅲ	38748	pT2N3M1	IV	diffuse	52	18	2	4(right hemicolectomy)	2	2	0		39001	1	ileocolic anastomotic site	3	39102	0	8.43333	11.8	0
GSM1523790	negative	337T	M	62	Tubular adenoca, MD, intestinal	0	1	B-Ⅱ	38758	pT2N1	II	intestinal	46	1	1	3	2	2	0	ADJ XP #4	40476	0		1	41186		57.2667	80.9333	2
GSM1523791	negative	338T	M	60	Tubular adenoca, MD, intestinal	0	1	B-Ⅱ	38758	pT2N0	I	intestinal	26	0	2		2	2	0		40519	0		0	41192	0	58.7	81.1333	2
GSM1523792	positive	339T	M	55	Tubular adenoca, WD, intestinal	0	1	B-Ⅱ	38768	pT2N0	I	intestinal	29	0	2		2	2	0	ADJ UFT	40563	0		0	41192		59.8333	80.8	0
GSM1523793	positive	341T	F	82	Tubular adenoca, PD with neuroendocrine differentiation, diffuse	0	2	B-Ⅱ	38770	pT2N1	II	diffuse	37	3	1		2	2	0		39147	0		0	41192		12.5667	80.7333	1
GSM1523794	positive	343T	M	67	Tubular adenoca, PD, diffuse	0	2	B-Ⅰ	38776	pT2N3	IV	diffuse	35	16	1		2	2	0		38795	1	anastomotic site, both lungs, omental	3	39586		0.633333	27	2
GSM1523795	positive	346T	M	70	Tubular adenoca, MD, intestinal	0	1	B-Ⅱ	38790	pT2N0	I	intestinal	47	0	2		2	2	0	Doxifluridine	40262	0		0	41192		49.0667	80.0667	1
GSM1523796	positive	355T	M	53	Tubular adenoca, MD, intestinal	0	1	B-Ⅲ	38811	pT3N1	III	intestinal	67	1	1	1	2	2	0	ADJ XP #5	40307	1	proximal jejunum, Lt. inguinal	3	40540		49.8667	57.6333	3
GSM1523797	positive	361T	M	63	Tubular adenoca, MD, intestinal	0	1	B-Ⅱ	38835	pT3N2	III	intestinal	29	15	2		2	2	0	ADJ XP #6	39570	0	lung	3	39683		24.5	28.2667	2
GSM1523798	positive	363T	M	84	Tubular adenoca, PD, diffuse	1	2	B-Ⅲ	38847	pT2N1	II	diffuse	19	5	1		2	2	0		39689	0		4	40702		28.0667	61.8333	3
GSM1523799	positive	369T	M	81	undifferentiated ca, intestinal		1	B-Ⅱ	38867	pT2N1	II	intestinal	47	4	2		2	2	0		38960	0		0	41192	0	3.1	77.5	1
GSM1523800	negative	372T	M	73	Tubular adenoca, MD, intestinal	0	1	B-Ⅱ	38884	pT2N2	III	intestinal	59	11	2		0	0	5	LF/RT	40344	0		0	41192		48.6667	76.9333	2
GSM1523801	negative	374T	M	74	Tubular adenoca, MD, indeterminate		1	B-Ⅲ	38884	pT2N1	II	indeterminate	36	4	2		0	0	5	LF/RT	40703	0		0	41192	1	60.6333	76.9333	2
GSM1523802	positive	375T	F	70	Tubular adenoca, PD, intestinal	0	1	B-Ⅱ	38889	pT2N1	II	intestinal	24	1	2		2	2	0		38925	0		0	41192		1.2	76.7667	0
GSM1523803	Negative	376T	F	72	undifferentiated ca, indeterminate		2	B-Ⅲ	38891	pT3N3	IV	indeterminate	36	27	1		2	2	0		38910	0		2	39103		0.633333	7.06667	1
GSM1523804	positive	377T	F	37	mucinous adenoca(signet-ring cell type), diffuse	0	2	B-Ⅱ	38891	pT3N1	III	diffuse	38	3	2		2	2	0	ADJ XP #6	40693	0		0	41192	1	60.0667	76.7	1
GSM1523805	positive	385T	F	72	Tubular adenoca, PD, mixed	0	3	B-Ⅲ	38912	pT3N2	III	mixed	17	11	1		2	2	0		39001	0		2	39046		2.96667	4.46667	2
GSM1523806	positive	388T	M	68	Tubular adenoca, MD, intestinal	0	1	B-Ⅳ	38922	pT3N2	III	intestinal	32	13	1		2	2	0		38938	0		3	39303	0	0.533333	12.7	0
GSM1523807	positive	394T	F	70	Tubular adenoca, WD, intestinal	NA	1	B-Ⅱ	38980	pT2N1	II	intestinal	67	3	2		0	0	6	XP/RT	41130	0		0	41192		71.6667	73.7333	0
GSM1523808	positive	395T	M	56	Tubular adenoca, PD, diffuse	0	2	B-Ⅲ	38987	pT3N1	III	diffuse	20	5	2		2	2	0	ADJ XP #6	41162	0		0	41192		72.5	73.5	2
GSM1523809	positive	396T	M	77	Tubular adenoca, MD, intestinal	NA	1	B-Ⅱ	38989	pT2N1	II	intestinal	20	2	2		2	2	0		39335	0		0	41192		11.5333	73.4333	1
GSM1523810	Negative	397T	M	66	Tubular adenoca, PD, intestinal	0	1	B-Ⅱ	39000	pT2N0	I	intestinal	21	0	2		2	2	0		39022	0		0	41192		0.733333	73.0667	2
GSM1523811	negative	399T	F	80	Tubular adenoca, PD, intestinal	0	1	B-Ⅱ	39006	pT2N0	I	intestinal	33	0	2		2	2	0		39150	0		0	41192		4.8	72.8667	2
GSM1523812	positive	401T	M	62	Tubular adenoca, PD, diffuse	1	2	B-Ⅲ	39007	pT3N1	III	diffuse	32	5	2		2	2	0	ADJ XP #6	40777	0		0	41192		59	72.8333	1
GSM1523813	negative	402T	M	70	Signet ring cell ca, diffuse	0	2	B-Ⅲ	39007	pT3N1	III	diffuse	53	5	2		0	0	5	LF/RT	40788	0		0	41192	0	59.3667	72.8333	2
GSM1523814	positive	405T	M	68	hepatoid adenoca, indeterminate	0	1	B-Ⅱ	39010	pT2N1	II	intestinal	31	2	2		1	1	4	LF/RT	40794	0		0	41192	1	59.4667	72.7333	1
GSM1523815	positive	413T	M	64	composite adenoca and neuroendocrine ca, mixed	0	3	B-Ⅲ	39028	pT2N2	III	mixed	66	10	2	4(cholecystectomy)	2	2	0		39591	0	Esophagojejunostomy site, proximal jejunum, portocaval space	3	39783		18.7667	25.1667	0
GSM1523816	positive	414T	M	66	Tubular adenoca, MD, intestinal		1	B-Ⅱ	39030	pT2N1	II	intestinal	52	3	1		2	2	0	ADJ XP #6	40126	0		0	41192		36.5333	72.0667	0
GSM1523817	positive	415T	M	73	PD adenoca with neuroendocrine differentiation, indeterminate	0	2	B-Ⅱ	39035	pT3N3	IV	diffuse	28	19	1		2	2	0		39210	1	Spleen, Abdominal wall, pancreas	3	39222		5.83333	6.23333	0
GSM1523818	positive	416T	F	66	Tubular adenoca, PD, diffuse	0	2	B-Ⅳ	39035	pT3N3	IV	diffuse	55	43	1		2	2	0		39271	1	GB, both ovary, Common duct, Lt. adrenal gland, Pleural seeding	3	39330	0	7.86667	9.83333	1
GSM1523819	positive	419T	F	77	Tubular adenoca, MD, intestinal	0	1	B-Ⅳ	39043	pT4N1	IV	intestinal	36	6	1		2	2	0		39286	0		2	39346		8.1	10.1	1
GSM1523820	positive	420T	M	64	Tubular adenoca, MD, intestinal	0	1	B-Ⅲ	39057	pT3N1	III	intestinal	11	1	1		2	2	0		39080	0		4	39768		0.766667	23.7	1
GSM1523821	Negative	421T	M	64	Tubular adenoca, MD, intestinal	0	1	B-Ⅱ	39059	pT4N1	IV	intestinal	30	2	1	1,2	2	2	0	ADJ XP #3	40974	0		0	41192		63.8333	71.1	2
GSM1523822	Negative	422T	M	66	Tubular adenoca, MD, intestinal	0	1	B-Ⅲ	39063	pT2N0	I	intestinal	38	0	2		2	2	0	UFT-E	40854	0		0	41192	1	59.7	70.9667	2
GSM1523823	negative	423T	F	64	Tubular adenoca, MD, intestinal	0	1	B-Ⅱ	39065	pT2N2	III	intestinal	55	10	2		2	2	0	ADJ XP #6	40841	0		0	41192	0	59.2	70.9	2
GSM1523824	positive	424T	M	64	Tubular adenoca, MD, intestinal	0	1	B-Ⅲ	39072	pT2N1	II	intestinal	48	2	1		2	2	0	ADJ XP #6	41180	0		0	41192	0	70.2667	70.6667	0
GSM1523825	Negative	425T	M	69	Tubular adenoca, PD, intestinal	0	1	B-Ⅱ	39084	pT3N2	III	intestinal	16	12	2		2	2	0		39169	0	abdominal	3	39204		2.83333	4	2
GSM1523826	positive	426T	M	74	Tubular adenoca, PD, intestinal	0	1	B-Ⅱ	39091	pT3N1	III	intestinal	22	6	2		2	2	0		39146	0		2	39172		1.83333	2.7	0
GSM1523827	positive	427T	F	36	mucinous adenoca (signet-ring cell type), diffuse		2	B-Ⅱ	39091	pT3N1	III	diffuse	56	6	1		0	0	5	LF/RT	41177	0		0	41192		69.5333	70.0333	0
GSM1523828	positive	428T	M	72	papillary adenoca, MD, intestinal	0	1	B-Ⅱ	39092	pT3N3	IV	intestinal	33	22	2		2	2	0		39133	0		3	39268		1.36667	5.86667	2
GSM1523829	positive	430T	M	68	Tubular adenoca, WD, intestinal	0	1	B-I	39097	T2N0	II	intestinal	45	0	2		2	2	0		40520	0		0	41192		47.4333	69.8333	0
GSM1523830	Negative	431T	M	59	①Tubular adenoca, MD, intestinal		1	B-III	39098	pT2N1	II	intestinal	23	1	2		2	2	0	ADJ XP #6	40071	0		3	40701	0	32.4333	53.4333	2
GSM1523831	positive	432T	M	68	Tubular adenoca, PD, indeterminate	0	2	B-Ⅱ	39101	pT2N1M1	IV	diffuse	22	4	2		2	2	0		39104	1	lung	3	40028		0.1	30.9	1
GSM1523832	positive	433T	M	62	Tubular adenoca, PD, intestinal	0	1	B-Ⅲ	39101	pT2N2	III	intestinal	46	15	1		2	2	0	ADJ XP #4	39302	0		3	39631		6.7	17.6667	1
GSM1523833	Negative	437T	M	65	Signet ring cell ca, diffuse	0	2	B-Ⅲ	39111	pT3N3	IV	diffuse	89	51	1		2	2	0	ADJ XP #5	39352	1	GB	3	39377		8.03333	8.86667	2
GSM1523834	positive	438T	F	66	Signet ring cell ca, diffuse		2	B-Ⅲ	39112	pT3N1	III	diffuse	29	4	2		2	2	0	ADJ XP #6	39658	1	LLQ iliac bifurcation, pelvic cavity, transverse colon, mesentery	3	40449	1	18.2	44.5667	1
GSM1523835	positive	440 T	M	54	Tubular adenoca, MD, intestinal	0	1	B-Ⅱ	39113	pT2N1	II	intestinal	35	1	2		0	0	6	XP/RT	40884	0		0	41192	0	59.0333	69.3	3
GSM1523836	positive	441T	M	56	Tubular adenoca, MD, intestinal	0	1	B-Ⅲ	39115	pT3N1	III	intestinal	31	1	2		0	0	6	XP/RT	40914	0		0	41192	0	59.9667	69.2333	1
GSM1523837	positive	442T	M	70	Tubular adenoca, MD, intestinal	0	1	B-Ⅱ	39115	pT2N0	I	intestinal	13	0	1		2	2	0		39205	0		4	39920	0	3	26.8333	0
GSM1523838	negative	443T	M	65	Tubular adenoca, MD, intestinal	0	1	B-Ⅲ	39118	pT3N2	III	intestinal	47	7	2		2	2	0		39409	0		2	39428	0	9.7	10.3333	2
GSM1523839	positive	444T	M	57	mucinous adenoca(signet-ring cell type), diffuse	0	2	B-Ⅱ	39118	pT3N2	III	diffuse	60	12	2		1	1	2	LF/RT(4500cGy)	41164	0		0	41192	0	68.2	69.1333	0
GSM1523840	positive	445T	M	78	PD carcinoma with neuroendocrine and squamous differentiation, indeterminate	0	2	B-Ⅱ	39119	pT2N1	II	diffuse	64	1	1		2	2	0		39289	0	lung	3	39804	0	5.66667	22.8333	1
GSM1523841	positive	446T	M	65	Tubular adenoca, PD, mixed	1	3	B-Ⅲ	39119	pT2N1	II	mixed	69	1	1		0	0	6	XP/RT	39637	0		3	40381		17.2667	42.0667	1
GSM1523842	positive	447T	M	70	Tubular adenoca, PD, diffuse	0	2	B-Ⅱ	39120	pT2N1	II	diffuse	34	6	2		2	2	0		40506	0		2	40582	1	46.2	48.7333	0
GSM1523843	positive	448T	F	65	Tubular adenoca, PD, diffuse	0	2	B-Ⅲ	39122	pT4N2M1	IV	diffuse	54	15	2		2	2	0		39447	0	periureteral, Rt. Adnexa, colon	3	39898		10.8333	25.8667	0
GSM1523844	positive	450T	M	54	Tubular adenoca, PD, intestinal	0	1	B-Ⅱ	39125	pT3N2	III	intestinal	14	9	2		2	2	0	ADJ XP #6	40165	0		0	41192	1	34.6667	68.9	3
GSM1523845	positive	451T	F	77	undifferentiated ca, diffuse	0	2	B-Ⅱ	39134	pT3N3	IV	diffuse	25	19	2		2	2	0	UFT-E	39317	0		2	39424		6.1	9.66667	1
GSM1523846	positive	455T	M	63	Tubular adenoca, PD, diffuse	1	2	B-Ⅲ	39141	pT2N2	III	diffuse	36	15	1		0	0	6	XP/RT	40455	0		0	41192		43.8	68.3667	3
GSM1523847	negative	456T	F	31	undifferentiated ca, intestinal	0	1	B-Ⅱ	39148	pT2N1	II	intestinal	51	4	2		0	0	6	XP/RT	40912	0		0	41192		58.8	68.1333	2
GSM1523848	positive	457T	M	68	undifferentiated ca, diffuse	1	2	B-Ⅱ	39148	pT3N1	III	diffuse	35	5	1		0	0	5	LF/RT	40619	0		0	41192		49.0333	68.1333	3
GSM1523849	positive	459T	M	65	Tubular adenoca, MD, intestinal	0	1	B-Ⅲ	39153	pT3N1	III	intestinal	30	6	2	4(cholecystectomy)	2	2	0		39169	0		3	39994	1	0.533333	28.0333	3
GSM1523850	positive	460T	M	38	Signet ring cell ca, diffuse	0	2	B-Ⅳ	39153	pT4N2	IV	diffuse	32	9	1	3	2	2	0	ADJ XP #6	39454	1	rectum, proximal ascending colon, jejunal loop, terminal ileum, Small bowel, gallbladder, periureteral, CBD, lung	3	40245		10.0333	36.4	3
GSM1523851	negative	465T	F	77	Tubular adenoca, MD, intestinal	0	1	B-Ⅲ	39175	pT2N0	I	intestinal	40	0	2		2	2	0		39450	0		0	41192		9.16667	67.2333	2
GSM1523852	positive	469T	M	55	Tubular adenoca, MD, intestinal	0	1	B-Ⅲ	39188	pT3N1	III	intestinal	37	5	2		0	0	6	XP/RT	40022	0		2	40118	1	27.8	31	0
GSM1523853	positive	470T	M	68	Tubular adenoca, MD, intestinal	0	1	B-Ⅲ	39190	pT2N0	I	intestinal	27	0	2	4(cholecystectomy)	2	2	0	ADJ XP #2	39245	0		0	41192		1.83333	66.7333	0
GSM1523854	Negative	471T	M	69	mucinous adenoca(signet-ring cell type), diffuse	0	2	B-Ⅰ	39190	pT2N1	II	diffuse	31	2	2		2	2	0		40956	0		0	41192	0	58.8667	66.7333	0
GSM1523855	positive	476T	M	77	Tubular adenoca, MD, intestinal	0	1	B-Ⅰ	39204	pT2N2	III	intestinal	26	7	2		0	0	5	LF/RT	39568	0		3	39862	0	12.1333	21.9333	0
GSM1523856	negative	477T	F	51	adenosquamous	0	2	B-Ⅱ	39206	pT2N1	II	diffuse	55	1	2	4(cholecystectomy)	2	2	0		41170	0		0	41192		65.4667	66.2	2
GSM1523857	positive	480T	F	75	Tubular adenoca, MD, intestinal	0	1	B-Ⅲ	39216	pT3N2	III	intestinal	35	14	2		1	1	4	LF/RT	39393	0		3	39649	0	5.9	14.4333	0
GSM1523858	positive	482T	F	42	Signet ring cell ca, diffuse	0	2	B-Ⅳ	39228	pT2N0	I	diffuse	40	0	1		2	2	0		39406	1	periureteral	3	39741		5.93333	17.1	3
GSM1523859	positive	483T	M	67	Tubular adenoca, MD, intestinal	0	1	B-Ⅲ	39598	pT2N1	II	intestinal	40	3	2		0	0	5	LF/RT	41099	0		0	41192		50.0333	53.1333	1
GSM1523860	negative	485T	M	66	Tubular adenoca, PD, mixed	0	3	B-Ⅱ	39238	pT2N0	I	mixed	32	0	2		2	2	0		39260	0		4	40504	1	0.733333	42.2	2
GSM1523861	partial loss	488T	M	64	Tubular adenoca, MD, intestinal	0	1	B-Ⅰ	39248	pT2N0	I	intestinal	34	0	2		2	2	0	ADJ XP #6	41029	0		0	41192	0	59.3667	64.8	1
GSM1523862	positive	489T	M	41	Signet ring cell ca, diffuse	0	2	B-Ⅳ	39248	pT3N3	IV	diffuse	54	19	1		0	0	6	XP/RT	39588	1	transverse colon	3	39878		11.3333	21	3
GSM1523863	negative	493T	F	64	Tubular adenoca, PD, mixed	0	3	B-Ⅱ	39255	pT2N0	I	mixed	41	0	2		2	2	0	UFT-E	41050	0		0	41192		59.8333	64.5667	2
GSM1523864	Negative	501T	M	52	Tubular adenoca, MD, intestinal	0	1	B-Ⅱ	39273	pT2N0	I	intestinal	47	0	1		0	0	5	LF/RT	41079	0		0	41192		60.2	63.9667	2
GSM1523865	positive	502T	M	70	Tubular adenoca, MD, intestinal	0	1	B-Ⅲ	39281	pT2N1	II	intestinal	33	5	1		2	2	0		40025	0	anastomosis site	0	41192		24.8	63.7	0
GSM1523866	positive	503T	F	86	Tubular adenoca, PD, intestinal	0	1	B-Ⅲ	39281	pT3N2M1	IV	intestinal	16	10	2	4(BSO)	2	2	0		39398	0		2	39412	1	3.9	4.36667	3
GSM1523867	positive	505T	M	54	Tubular adenoca, MD, intestinal	0	1	unclassifiable	39286	pT2N2	III	intestinal	38	8	2		2	2	0		39577	0	Brain	3	40284	1	9.7	33.2667	2
GSM1523868	Negative	510T	M	62	Tubular adenoca, PD, mixed	0	3	B-Ⅱ	39294	pT3N2	III	mixed	37	11	1		1	1	2	XP/RT(1260cGy)	39393	0		1	41192		3.3	63.2667	2
GSM1523869	positive	514T	F	67	Tubular adenoca, PD, diffuse	0	2	unclassifiable	39316	pT2N1	II	diffuse	46	5	2		2	2	0	XELOX	39739	0		0	41192	1	14.1	62.5333	1
GSM1523870	Negative	516T	M	75	Tubular adenoca, MD, intestinal	0	1	B-Ⅱ	39318	pT2N1	II	intestinal	52	1	2		2	2	0	ADJ XP #6	41093	0		0	41192		59.1667	62.4667	2
GSM1523871	Negative	517T	F	70	Tubular adenoca, MD, intestinal	0	1	B-Ⅱ	39321	pT2N1	II	intestinal	37	6	2	4(cholecystectomy)	2	2	0	ADJ XP #1	39974	0		0	41192	0	21.7667	62.3667	2
GSM1523872	positive	518T	F	61	Tubular adenoca, PD, diffuse	NA	2	B-Ⅳ	39322	pT4N3M1	IV	diffuse	61	26	1	1,3	2	2	0		39730	1	Rt. ureterovesical junction	3	39773		13.6	15.0333	0
GSM1523873	positive	519T	M	57	undifferentiated ca, indeterminate	1	2	B-Ⅲ	39323	pT2N2M1	IV	diffuse	40	12	1		2	2	0		39341	0		3	40044	1	0.6	24.0333	1
GSM1523874	positive	520T	F	72	Tubular adenoca, MD, intestinal	0	1	B-Ⅱ	39329	pT2N0	I	intestinal	36	0	2		2	2	0		41124	0		0	41192	1	59.8333	62.1	0
GSM1523875	positive	522T	M	79	Tubular adenoca, MD, intestinal	0	1	B-III	39332	PT2N1	II	intestinal	52	3	1		2	2	0	ADJ LF #2	39519	0		3	39586	0	6.23333	8.46667	1
GSM1523876	Negative	523T	M	76	Tubular adenoca, MD, intestinal	0	1	B-Ⅱ	39335	pT2N0	I	intestinal	33	0	2		2	2	0		41096	0		0	41192	1	58.7	61.9	2
GSM1523877	Negative	524T	M	65	Tubular adenoca, MD, intestinal/	0	1	B-III	39335	pT2N2	III	intestinal	44	12	1	1,2	2	2	0		39459	0	lung	3	39728	1	4.13333	13.1	0
GSM1523878	positive	525T	M	56	Tubular adenoca, MD, intestinal	1	1	B-Ⅱ	39336	pT2N1	II	intestinal	28	2	1		0	0	6	XP/RT	41127	0		0	41192	0	59.7	61.8667	1
GSM1523879	positive	528T	M	63	Tubular adenoca, MD, intestinal	0	1	B-Ⅱ	39357	pT3N3	IV	intestinal	37	20	2		2	2	0		39377	0		0	41192	0	0.666667	61.1667	0
GSM1523880	negative	529T	F	54	undifferentiated ca, indeterminate	0	2	B-Ⅱ	39363	pT2N0	I	diffuse	46	0	2		2	2	0	ADJ XP #6	41012	0		0	41192	1	54.9667	60.9667	2
GSM1523881	positive	532T	M	74	Papillary adenoca, MD, intestinal	0	1	B-Ⅲ	39371	pT2N2	III	intestinal	55	14	1		2	2	0	ADJ XP #4	39783	0		3	39818	0	13.7333	14.9	1
GSM1523882	positive	533T	M	36	Tubular adenoca, PD, diffuse	1	2	B-Ⅲ	39371	pT2N2	III	diffuse	75	7	1		0	0	6	XP/RT	41162	0		0	41192		59.7	60.7	1
GSM1523883	positive	534T	M	77	Tubular adenoca, PD, diffuse	0	2	B-III	39372	pT2N1	II	①diffuse/ ②diffuse/ ③intestinal	31	2	2	4(cholecystectomy)	2	2	0	ADJ LF #1	40273	0		3	40558	0	30.0333	39.5333	1
GSM1523884	positive	538T	M	50	Tubular adenoca, PD, diffuse	0	2	B-Ⅳ	39379	pT3N1	III	diffuse	45	6	1	1	2	2	0		39471	0		0	41192		3.06667	60.4333	1
GSM1523885	negative	540T	F	53	Tubular adenoca, PD, diffuse	0	2	B-Ⅰ	39385	pT2N0	I	diffuse	53	0	2		2	2	0		41184	0		0	41192	0	59.9667	60.2333	2
GSM1523886	positive	541T	M	49	Signet ring cell ca, diffuse	0	2	B-Ⅲ	39386	pT3N3	IV	diffuse	42	22	1		2	2	0	ADJ FL #1	39505	0	lung, omental seeding	3	39554	1	3.96667	5.6	3
GSM1523887	positive	542T	M	46	Tubular adenoca, PD, diffuse	0	2	B-Ⅱ	39386	pT2N0	I	diffuse	51	0	2		1	1	5	XP/RT	41169	0		0	41192	0	59.4333	60.2	0
GSM1523888	Negative	544T	M	52	Tubular adenoca, PD, intestinal	0	1	B-Ⅱ	39395	pT2N0	I	intestinal	44	0	2		2	2	0	ADJ XP #6	41190	0		0	41192		59.8333	59.9	2
GSM1523889	positive	547T	M	74	papillary adenoca, intestinal	0	1	B-Ⅰ	39402	pT2N0	I	intestinal	45	0	1		2	2	0		41061	0		0	41192	0	55.3	59.6667	2
GSM1523890	positive	550T	F	33	Tubular adenoca, PD, diffuse	0	2	B-Ⅲ	39405	pT3N2	III	diffuse	94	9	1		2	2	0	ADJ XP #1	41121	1	distal transverse colon and descending colon, periureteral, CBD and GB	1	41192	1	57.2	59.5667	0
GSM1523891	positive	551T	F	53	mucinous adenoca(signet-ring cell type), intestinal	0	1	B-Ⅱ	39405	pT2N0	I	intestinal	39	0	2		2	2	0		40864	0		0	41192	1	48.6333	59.5667	0
GSM1523892	positive	553T	M	59	Tubular adenoca, MD, intestinal	0	1	B-Ⅲ	39408	pT2N0	I	intestinal	53	0	2		0	0	6	XP/RT	40833	0		0	41192	1	47.5	59.4667	0
GSM1523893	positive	554T	M	74	Papillary adenoca, intestinal	0	1	B-Ⅱ	39409	pT2N0	I	intestinal	61	0	1		2	2	0	ADJ XP #1	39528	0	lung	3	40012		3.96667	20.1	0
GSM1523894	positive	556T	M	56	Tubular adenoca, MD, intestinal	0	1	B-Ⅱ	39420	pT2N0	I	intestinal	77	0	2	4(cholecystectomy)	2	2	0		39979	0		3	40493	1	18.6333	35.7667	1
GSM1523895	positive	557T	M	66	Tubular adenoca, MD, intestinal	0	1	B-III	39421	pT2N0	I	intestinal	32	0	1		0	0	6	XP/RT	40892	0		0	41192	1	49.0333	59.0333	0
GSM1523896	positive	559T	M	51	Tubular adenoca, MD, intestinal	1	1	B-Ⅲ	39426	pT2N1	II	intestinal	64	1	2		0	0	5	LF/RT	39975	1	anastomotic site, distal esophagus, Lt. adrenal gland	3	40267	1	18.3	28.0333	1
GSM1523897	positive	560T	F	78	Tubular adenoca, MD, intestinal	0	1	B-Ⅱ	39426	pT2N0	I	intestinal	54	0	2		2	2	0		41151	0		0	41192	0	57.5	58.8667	0
GSM1523898	positive	561T	M	60	Tubular adenoca, MD, intestinal	0	1	B-Ⅰ	39427	pT2N0	I	intestinal	73	0	2		2	2	0		40914	0		0	41192	1	49.5667	58.8333	1
GSM1523899	Negative	566T	F	60	Papillary adenoca, MD, intestinal	0	1	B-Ⅰ	39450	pT2N1	II	intestinal	142	1	1		2	2	0	ADJ XP #6	41163	0		0	41192	1	57.1	58.0667	1
GSM1523901	negative	571T	F	65	Tubular adenoca, PD, intestinal	0	1	B-Ⅱ	39468	pT2N0	I	intestinal	61	0	2	4(nephrectomy)	2	2	0		41075	0		0	41192	0	53.5667	57.4667	2
GSM1523903	positive	584T	M	60	Tubular adenoca, MD, intestinal	NA	1	B-Ⅲ	39528	pT4N0	III	intestinal	41	0	1	1,3	2	2	0		40681	0	kidney	3	40722		38.4333	39.8	2
GSM1523904	positive	586T	M	56	papillary adenoca, intestinal	0	1	B-Ⅲ	39531	pT2N3	IV	intestinal	57	23	1		0	0	5	LF/RT	40802	0		1	41192		42.3667	55.3667	0
GSM1523905	positive	588T	M	66	Signet ring cell ca, diffuse	0	2	B-Ⅳ	39533	pT2N1	II	diffuse	46	6	2		2	2	0	ADJ TS-1 #3	40865	0		0	41192		44.4	55.3	0
GSM1523906	positive	589T	M	53	lymphoepithelioma-like carcinoma, diffuse	NA	2	B-Ⅲ	39533	pT2N0	I	diffuse	14	0	1		2	2	0	ADJ TS-1 #2	40914	0		0	41192		46.0333	55.3	3
GSM1523908	positive	592T	F	44	Tubular adenoca, PD, diffuse	0	2	B-Ⅱ	39540	pT4N3	IV	diffuse	58	23	1	1,4(partial hepatectomy)	0	0	5	LF/RT	41009	0		0	41192	1	48.9667	55.0667	0
GSM1523909	negative	595T	M	74	Tubular adenoca, PD, diffuse	0	2	B-Ⅱ	39556	pT2N1	II	diffuse	41	1	2	4(cholecystectomy)	2	2	0	ADJ TS-1 #8	41036	0		0	41192	1	49.3333	54.5333	2
GSM1523910	negative	596T	M	53	Tubular adenoca, PD, diffuse	0	2	B-Ⅲ	39562	pT3N1	III	diffuse	55	6	2		0	0	5	LF/RT	41017	0		0	41192	1	48.5	54.3333	2
GSM1523911	positive	603T	F	72	Tubular adenoca, MD, intestinal	0	1	B-Ⅰ	39597	pT3N3	IV	intestinal	45	28	1		2	2	0	ADJ TS-1 #6	39806	1	Rectum, Lt. adrenal gland	3	40252	1	6.96667	21.8333	2

## Sheet: GSE15081
	time	peritoneal metastasis
GSE377193	36	0
GSE377194	36	0
GSE377195	36	0
GSE377196	36	0
GSE377197	36	0
GSE377198	36	0
GSE377199	36	0
GSE377200	36	0
GSE377201	36	0
GSE377202	36	0
GSE377203	36	0
GSE377204	36	0
GSE377205	36	0
GSE377206	36	0
GSE377207	36	0
GSE377208	36	0
GSE377209	36	0
GSE377210	36	0
GSE377211	36	0
GSE377212	36	0
GSE377213	36	0
GSE377214	36	0
GSE377215	36	0
GSE377216	36	0
GSE377217	36	0
GSE377218	36	0
GSE377219	36	0
GSE377220	36	0
GSE377221	36	0
GSE377222	36	0
GSE377223	36	0
GSE377224	36	0
GSE377225	36	0
GSE377226	36	0
GSE377227	36	0
GSE377228	36	0
GSE377229	36	0
GSE377230	36	0
GSE377231	36	1
GSE377232	36	1
GSE377233	36	1
GSE377234	36	1
GSE377235	36	1
GSE377236	36	1
GSE377237	36	1
GSE377238	36	1
GSE377239	36	1
GSE377240	36	1
GSE377241	36	1
GSE377242	36	1
GSE377243	36	1
GSE377244	36	1
GSE377245	36	1
GSE377246	36	1
GSE377247	36	1
GSE377248	36	1
GSE377249	36	0
GSE377250	36	0
GSE377251	36	0
GSE377252	36	0
GSE377253	36	0
GSE377254	36	0
GSE377255	36	0
GSE377256	36	0
GSE377257	36	0
GSE377258	36	0
GSE377259	36	0
GSE377260	36	0
GSE377261	36	0
GSE377262	36	0
GSE377263	36	0
GSE377264	36	0
GSE377265	36	0
GSE377266	36	0
GSE377267	36	0
GSE377268	36	0
GSE377269	36	0
GSE377270	36	0
GSE377271	36	0
GSE377272	36	0
GSE377273	36	0
GSE377274	36	0
GSE377275	36	0
GSE377276	36	0
GSE377277	36	0
GSE377278	36	0
GSE377279	36	0
GSE377280	36	0
GSE377281	36	0
GSE377282	36	0
GSE377283	36	0
GSE377284	36	0
GSE377285	36	0
GSE377286	36	1
GSE377287	36	1
GSE377288	36	1
GSE377289	36	1
GSE377290	36	1
GSE377291	36	1
GSE377292	36	1
GSE377293	36	1
GSE377294	36	1
GSE377295	36	1
GSE377296	36	1
GSE377297	36	1
GSE377298	36	1
GSE377299	36	1
GSE377300	36	1
