# Supplementary material for: Immune Landscape of Gastric Carcinoma Tumor Microenvironment Identifies a Peritoneal Relapse Relevant Immune Signature
Source: Front Immunol. 2021 May 13;12:651033. doi: 10.3389/fimmu.2021.651033 (PMC8155484; doi:10.3389/fimmu.2021.651033)
Supplement: Supplementary file 3 [file Table_2.xlsx]

## Sheet: Sheet1
table s2: Marker genes for 24 immune cell types.
CellType	AffymetrixID	Symbol	ENTREZ_GENE_ID
aDC	205569_at	LAMP3	27074
aDC	207533_at	CCL1	6346
aDC	210029_at	INDO	3620
aDC	218400_at	OAS3	4940
aDC	219424_at	EBI3	10148
B cells	204836_at	GLDC	2731
B cells	205229_s_at	COCH	1690
B cells	205316_at	SLC15A2	6565
B cells	205544_s_at	CR2	1380
B cells	205671_s_at	HLA-DOB	3112
B cells	205861_at	SPIB	6689
B cells	205901_at	PNOC	5368
B cells	206255_at	BLK	640
B cells	206398_s_at	CD19	930
B cells	206478_at	KIAA0125	9834
B cells	206641_at	TNFRSF17	608
B cells	206896_s_at	GNG7	2788
B cells	207445_s_at	CCR9	10803
B cells	207655_s_at	BLNK	29760
B cells	207819_s_at	ABCB4	5244
B cells	209199_s_at	MEF2C	4208
B cells	209200_at	MEF2C	4208
B cells	209374_s_at	IGHM	3507
B cells	209995_s_at	TCL1A	8115
B cells	210347_s_at	BCL11A	53335
B cells	210356_x_at	MS4A1	931
B cells	210432_s_at	SCN3A	6328
B cells	212715_s_at	MICAL3	57553
B cells	213674_x_at	IGHG1	3495
B cells	215118_s_at	IGHA1	3492
B cells	215217_at	IGKC	3514
B cells	215565_at	DTNB	101929272
B cells	215925_s_at	CD72	971
B cells	217138_x_at	IGL@	3537
B cells	217418_x_at	MS4A1	931
B cells	218948_at	QRSL1	55278
B cells	218949_s_at	QRSL1	55278
B cells	219073_s_at	OSBPL10	114884
B cells	219497_s_at	BCL11A	53335
B cells	220377_at	FAM30A	9834
B cells	221234_s_at	BACH2	60468
B cells	221239_s_at	FCRL2	79368
B cells	222285_at	IGHG1	3495
B cells	39318_at	TCL1A	8115
CD8 T cells	200664_s_at	DNAJB1	3337
CD8 T cells	200666_s_at	DNAJB1	3337
CD8 T cells	201367_s_at	ZFP36L2	678
CD8 T cells	201369_s_at	ZFP36L2	678
CD8 T cells	201557_at	VAMP2	6844
CD8 T cells	202165_at	PPP1R2	5504
CD8 T cells	202495_at	TBCC	6903
CD8 T cells	202595_s_at	LEPROTL1	23484
CD8 T cells	203538_at	CAMLG	819
CD8 T cells	203543_s_at	KLF9	687
CD8 T cells	203725_at	GADD45A	1647
CD8 T cells	205758_at	CD8A	925
CD8 T cells	206059_at	ZNF91	7644
CD8 T cells	206390_x_at	PF4	5196
CD8 T cells	206555_s_at	THUMPD1	55623
CD8 T cells	207001_x_at	TSC22D3	1831
CD8 T cells	207057_at	SLC16A7	9194
CD8 T cells	207460_at	GZMM	3004
CD8 T cells	208078_s_at	ZEB1	150094
CD8 T cells	208319_s_at	RBM3	5935
CD8 T cells	209871_s_at	APBA2	321
CD8 T cells	210054_at	C4orf15	79441
CD8 T cells	210172_at	SF1	7536
CD8 T cells	210607_at	FLT3LG	2323
CD8 T cells	212574_x_at	C19orf6	91304
CD8 T cells	212620_at	ZNF609	23060
CD8 T cells	213649_at	SFRS7	6432
CD8 T cells	214617_at	PRF1	5551
CD8 T cells	214958_s_at	TMC6	11322
CD8 T cells	216361_s_at	MYST3	7994
CD8 T cells	217729_s_at	AES	166
CD8 T cells	218006_s_at	ZNF22	7570
CD8 T cells	218405_at	ABT1	29777
CD8 T cells	218929_at	CDKN2AIP	55602
CD8 T cells	219168_s_at	ARHGAP8	55615
CD8 T cells	219541_at	LIME1	54923
CD8 T cells	47069_at	PRR5	55615
CD8 T cells	64432_at	C12orf47	51275
Cytotoxic cells	204198_s_at	RUNX3	864
Cytotoxic cells	204794_at	DUSP2	1844
Cytotoxic cells	205488_at	GZMA	3001
Cytotoxic cells	205495_s_at	GNLY	10578
Cytotoxic cells	205883_at	ZBTB16	7704
Cytotoxic cells	207795_s_at	KLRD1	3824
Cytotoxic cells	207796_x_at	KLRD1	3824
Cytotoxic cells	209870_s_at	APBA2	321
Cytotoxic cells	210321_at	GZMH	2999
Cytotoxic cells	210426_x_at	RORA	6095
Cytotoxic cells	210606_x_at	KLRD1	3824
Cytotoxic cells	213915_at	NKG7	4818
Cytotoxic cells	214450_at	CTSW	1521
Cytotoxic cells	214470_at	KLRB1	3820
Cytotoxic cells	218921_at	SIGIRR	59307
Cytotoxic cells	220646_s_at	KLRF1	51348
Cytotoxic cells	221087_s_at	APOL3	80833
Cytotoxic cells	37145_at	GNLY	10578
Cytotoxic cells	52940_at	SIGIRR	59307
DC	205404_at	HSD11B1	3290
DC	206407_s_at	CCL13	6357
DC	207277_at	CD209	30835
DC	207861_at	CCL22	6367
DC	207900_at	CCL17	6361
DC	212841_s_at	PPFIBP2	8495
DC	32625_at	NPR1	4881
Eosinophils	201108_s_at	THBS1	7057
Eosinophils	201109_s_at	THBS1	7057
Eosinophils	202981_x_at	SIAH1	6477
Eosinophils	203313_s_at	TGIF1	7050
Eosinophils	203394_s_at	HES1	3280
Eosinophils	203395_s_at	HES1	3280
Eosinophils	204301_at	KBTBD11	9920
Eosinophils	204776_at	THBS4	7060
Eosinophils	205262_at	KCNH2	3757
Eosinophils	205566_at	ABHD2	11057
Eosinophils	206111_at	RNASE2	6036
Eosinophils	206207_at	CLC	1178
Eosinophils	206361_at	GPR44	11251
Eosinophils	207111_at	EMR1	2015
Eosinophils	207167_at	IGSF2	9398
Eosinophils	207594_s_at	SYNJ1	8867
Eosinophils	208304_at	CCR3	1232
Eosinophils	209398_at	HIST1H1C	3006
Eosinophils	210036_s_at	KCNH2	3757
Eosinophils	210744_s_at	IL5RA	3568
Eosinophils	211517_s_at	IL5RA	3568
Eosinophils	211810_s_at	GALC	2581
Eosinophils	211922_s_at	CAT	847
Eosinophils	212665_at	TIPARP	25976
Eosinophils	212990_at	SYNJ1	8867
Eosinophils	214183_s_at	TKTL1	8277
Eosinophils	214873_at	LRP5L	91355
Eosinophils	216360_x_at	RRP12	23223
Eosinophils	216370_s_at	TKTL1	8277
Eosinophils	218344_s_at	RCOR3	55758
Eosinophils	219695_at	SMPD3	55512
Eosinophils	220813_at	CYSLTR2	57105
Eosinophils	221170_at	HRH4	59340
Eosinophils	221928_at	ACACB	32
Eosinophils	222195_s_at	C9orf156	51531
Eosinophils	43427_at	ACACB	32
Eosinophils	49452_at	ACACB	32
Eosinophils	59375_at	MYO15B	80022
iDC	202201_at	BLVRB	645
iDC	202286_s_at	TACSTD2	4070
iDC	203104_at	CSF1R	1436
iDC	203305_at	F13A1	2162
iDC	203815_at	GSTT1	2952
iDC	203911_at	RAP1GAP	5909
iDC	203940_s_at	VASH1	22846
iDC	203980_at	FABP4	2167
iDC	204117_at	PREP	5550
iDC	204580_at	MMP12	4321
iDC	204925_at	CTNS	1497
iDC	205613_at	SYT17	51760
iDC	205987_at	CD1C	911
iDC	206062_at	GUCA1A	2978
iDC	206682_at	CLEC10A	10462
iDC	206749_at	CD1B	910
iDC	206932_at	CH25H	9023
iDC	208510_s_at	PPARG	5468
iDC	208592_s_at	CD1E	913
iDC	209735_at	ABCG2	9429
iDC	210220_at	FZD2	2535
iDC	210325_at	CD1A	909
iDC	215784_at	CD1E	913
iDC	216604_s_at	SLC7A8	23428
iDC	218019_s_at	NM_021941	8566
iDC	218375_at	NUDT9	53343
iDC	219666_at	MS4A6A	64231
iDC	219697_at	HS3ST2	9956
iDC	221266_s_at	TM7SF4	81501
iDC	221274_s_at	LMAN2L	81562
Lymph vessels	204879_at	PDPN	10630
Lymph vessels	209946_at	VEGFC	7424
Macrophages	201324_at	EMP1	2012
Macrophages	201647_s_at	SCARB2	950
Macrophages	202052_s_at	RAI14	26064
Macrophages	202450_s_at	CTSK	1513
Macrophages	203381_s_at	APOE	348
Macrophages	203645_s_at	CD163	9332
Macrophages	203646_at	FDX1	2230
Macrophages	203889_at	SCG5	6447
Macrophages	203922_s_at	CYBB	1536
Macrophages	204058_at	ME1	4199
Macrophages	204983_s_at	GPC4	2239
Macrophages	204984_at	GPC4	2239
Macrophages	205206_at	KAL1	3730
Macrophages	205342_s_at	SULT1C2	6819
Macrophages	205819_at	MARCO	8685
Macrophages	208075_s_at	CCL7	6354
Macrophages	208168_s_at	CHIT1	1118
Macrophages	208423_s_at	MSR1	4481
Macrophages	209396_s_at	CHI3L1	1116
Macrophages	211190_x_at	CD84	8832
Macrophages	211470_s_at	SULT1C2	6819
Macrophages	211748_x_at	PTGDS	5730
Macrophages	211887_x_at	MSR1	4481
Macrophages	212187_x_at	PTGDS	5730
Macrophages	212989_at	SGMS1	259230
Macrophages	214390_s_at	BCAT1	586
Macrophages	214452_at	BCAT1	586
Macrophages	214701_s_at	FN1	2335
Macrophages	214770_at	MSR1	4481
Macrophages	214974_x_at	CXCL5	6374
Macrophages	215049_x_at	CD163	9332
Macrophages	215891_s_at	GM2A	2760
Macrophages	218673_s_at	ATG7	10533
Macrophages	219295_s_at	PCOLCE2	26577
Macrophages	219607_s_at	MS4A4A	51338
Macrophages	219890_at	CLEC5A	23601
Macrophages	220380_at	DNASE2B	58511
Macrophages	221019_s_at	COLEC12	81035
Macrophages	52651_at	COL8A2	1296
Mast cells	203196_at	ABCC4	10257
Mast cells	203949_at	MPO	4353
Mast cells	204035_at	SCG2	7857
Mast cells	204041_at	MAOB	4129
Mast cells	205011_at	LOH11CR2A	4013
Mast cells	205051_s_at	KIT	3815
Mast cells	205127_at	PTGS1	5742
Mast cells	205428_s_at	CALB2	794
Mast cells	205624_at	CPA3	1359
Mast cells	205653_at	CTSG	1511
Mast cells	205683_x_at	TPSAB1	7177
Mast cells	205857_at	SLC18A2	6571
Mast cells	206281_at	ADCYAP1	116
Mast cells	206283_s_at	TAL1	6886
Mast cells	206519_x_at	SIGLEC6	946
Mast cells	206520_x_at	SIGLEC6	946
Mast cells	206645_s_at	NR0B1	190
Mast cells	206676_at	CEACAM8	1088
Mast cells	206726_at	PGDS	27306
Mast cells	206871_at	ELA2	1991
Mast cells	207067_s_at	HDC	3067
Mast cells	207134_x_at	TPSB2	64499
Mast cells	207496_at	MS4A2	2206
Mast cells	207497_s_at	MS4A2	2206
Mast cells	207741_x_at	NM_003293	7177
Mast cells	209710_at	GATA2	2624
Mast cells	210084_x_at	TPSAB1	7177
Mast cells	210102_at	LOH11CR2A	4013
Mast cells	210796_x_at	SIGLEC6	946
Mast cells	211549_s_at	HPGD	3248
Mast cells	211743_s_at	PRG2	5553
Mast cells	212686_at	PPM1H	57460
Mast cells	214533_at	CMA1	1215
Mast cells	215039_at	LOC339524	339524
Mast cells	215382_x_at	TPSAB1	7177
Mast cells	218211_s_at	MLPH	79083
Mast cells	219090_at	SLC24A3	57419
Mast cells	57588_at	SLC24A3	57419
Neutrophils	202877_s_at	CD93	22918
Neutrophils	202878_s_at	CD93	22918
Neutrophils	203434_s_at	MME	4311
Neutrophils	203435_s_at	MME	4311
Neutrophils	203591_s_at	CSF3R	1441
Neutrophils	204007_at	FCGR3B	2215
Neutrophils	204307_at	KIAA0329	9895
Neutrophils	205119_s_at	FPR1	2357
Neutrophils	205715_at	BST1	683
Neutrophils	205863_at	S100A12	6283
Neutrophils	205896_at	SLC22A4	6583
Neutrophils	206222_at	TNFRSF10C	8794
Neutrophils	206515_at	CYP4F3	4051
Neutrophils	206522_at	MGAM	8972
Neutrophils	207008_at	IL8RB	3579
Neutrophils	207094_at	IL8RA	3577
Neutrophils	207674_at	FCAR	2204
Neutrophils	208052_x_at	CEACAM3	1084
Neutrophils	210146_x_at	LILRB2	10288
Neutrophils	210772_at	FPRL1	2358
Neutrophils	210773_s_at	FPRL1	2358
Neutrophils	210789_x_at	CEACAM3	1084
Neutrophils	211163_s_at	TNFRSF10C	8794
Neutrophils	211307_s_at	FCAR	2204
Neutrophils	211806_s_at	KCNJ15	3772
Neutrophils	211816_x_at	FCAR	2204
Neutrophils	213524_s_at	G0S2	50486
Neutrophils	215783_s_at	ALPL	249
Neutrophils	218136_s_at	SLC25A37	51312
Neutrophils	218610_s_at	FLJ11151	55313
Neutrophils	218660_at	DYSF	8291
Neutrophils	219403_s_at	HPSE	10855
Neutrophils	220000_at	SIGLEC5	8778
Neutrophils	220528_at	VNN3	55350
Neutrophils	221541_at	CRISPLD2	83716
NK CD56bright cells	204014_at	DUSP4	1846
NK CD56bright cells	204015_s_at	DUSP4	1846
NK CD56bright cells	204691_x_at	PLA2G6	8398
NK CD56bright cells	204803_s_at	RRAD	6236
NK CD56bright cells	205906_at	FOXJ1	2302
NK CD56bright cells	206365_at	XCL1	6375
NK CD56bright cells	206436_at	MPPED1	758
NK CD56bright cells	210647_x_at	PLA2G6	8398
NK CD56bright cells	214676_x_at	MUC3B	57876
NK CD56bright cells	215409_at	BG255923	254531
NK CD56bright cells	215938_s_at	PLA2G6	8398
NK CD56bright cells	221672_s_at	NIBP	83696
NK CD56bright cells	38398_at	MADD	8567
NK CD56dim cells	202320_at	GTF3C1	2975
NK CD56dim cells	208179_x_at	KIR2DL3	3804
NK CD56dim cells	208203_x_at	KIR2DS5	3810
NK CD56dim cells	210164_at	GZMB	3002
NK CD56dim cells	211389_x_at	KIR3DS1	3813
NK CD56dim cells	211532_x_at	KIR2DS2	100132285
NK CD56dim cells	211687_x_at	KIR3DL1	3811
NK CD56dim cells	216434_at	FLJ20699	55020
NK CD56dim cells	216552_x_at	KIR2DS1	3809
NK CD56dim cells	216676_x_at	KIR3DL3	115653
NK CD56dim cells	217875_s_at	TMEPAI	56937
NK CD56dim cells	221417_x_at	EDG8	53637
NK CD56dim cells	221658_s_at	IL21R	50615
NK cells	203426_s_at	IGFBP5	3488
NK cells	203842_s_at	MAPRE3	22924
NK cells	206180_x_at	ZNF747	65988
NK cells	206366_x_at	XCL1	6375
NK cells	206416_at	ZNF205	7755
NK cells	206438_x_at	TCTN2	79867
NK cells	206827_s_at	NM_014274	55503
NK cells	206986_at	FGF18	8817
NK cells	207004_at	BCL2	596
NK cells	207555_s_at	TBXA2R	6915
NK cells	207860_at	NCR1	9437
NK cells	209057_x_at	CDC5L	988
NK cells	209280_at	MRC2	9902
NK cells	209415_at	FZR1	51343
NK cells	209646_x_at	ALDH1B1	219
NK cells	209979_at	ADARB1	104
NK cells	210459_at	PSMD4	5710
NK cells	211225_at	FUT5	2527
NK cells	211865_s_at	FZR1	51343
NK cells	212972_x_at	AL080130	323
NK cells	214174_s_at	PDLIM4	8572
NK cells	215019_x_at	ZNF528	84436
NK cells	215582_x_at	MCM3AP	8888
NK cells	216888_at	LDB3	11155
NK cells	217058_at	AF107846	2778
NK cells	217088_s_at	NCR1	9437
NK cells	217095_x_at	NCR1	9437
NK cells	219058_x_at	TINAGL1	64129
NK cells	220024_s_at	PRX	57716
NK cells	220181_x_at	SLC30A5	64924
NK cells	221068_at	NM_017616	25959
pDC	206148_at	IL3RA	3563
T cells	202747_s_at	ITM2A	9452
T cells	204890_s_at	LCK	3932
T cells	204891_s_at	LCK	3932
T cells	205456_at	CD3E	916
T cells	205790_at	SKAP1	8631
T cells	205831_at	CD2	914
T cells	206545_at	CD28	940
T cells	206761_at	CD96	10225
T cells	206804_at	CD3G	917
T cells	209670_at	TRA@	28755
T cells	209671_x_at	TRA@	28755
T cells	210038_at	PRKCQ	5588
T cells	210039_s_at	PRKCQ	5588
T cells	210116_at	SH2D1A	4068
T cells	210915_x_at	TRBC1	28639
T cells	211685_s_at	NCALD	83988
T cells	213193_x_at	TRBC1	28639
T cells	213539_at	CD3D	915
T cells	213830_at	TRA@	10730
T cells	213958_at	CD6	923
T cells	216191_s_at	TRA@	28516
T cells	217147_s_at	TRAT1	50852
T cells	219528_s_at	BCL11B	64919
T helper cells	200683_s_at	UBE2L3	7332
T helper cells	201306_s_at	ANP32B	10541
T helper cells	201414_s_at	NAP1L4	4676
T helper cells	201528_at	RPA1	6117
T helper cells	202361_at	SEC24C	9632
T helper cells	202746_at	ITM2A	9452
T helper cells	203340_s_at	SLC25A12	8604
T helper cells	203428_s_at	ASF1A	25842
T helper cells	205446_s_at	ATF2	1386
T helper cells	205965_at	BATF	10538
T helper cells	208798_x_at	GOLGA8A	23015
T helper cells	210439_at	ICOS	29851
T helper cells	211856_x_at	CD28	940
T helper cells	212546_s_at	FRYL	285527
T helper cells	213305_s_at	PPP2R5C	5527
T helper cells	213594_x_at	FUSIP1	10772
T helper cells	214109_at	LRBA	987
T helper cells	218248_at	FAM111A	63901
T helper cells	218768_at	NUP107	57122
T helper cells	219126_at	PHF10	55274
T helper cells	219544_at	C13orf34	79866
T helper cells	221699_s_at	DDX50	79009
Tcm	203578_s_at	SLC7A6	9057
Tcm	203747_at	AQP3	360
Tcm	204576_s_at	CLUAP1	23059
Tcm	205285_s_at	FYB	2533
Tcm	206624_at	USP9Y	8287
Tcm	206828_at	TXK	7294
Tcm	206965_at	KLF12	11278
Tcm	207686_s_at	CASP8	841
Tcm	207971_s_at	CEP68	23177
Tcm	208442_s_at	ATM	472
Tcm	209997_x_at	PCM1	5108
Tcm	210441_at	CDC14A	8556
Tcm	210556_at	NFATC3	4775
Tcm	210800_at	TIMM8A	1678
Tcm	210858_x_at	ATM	472
Tcm	213472_at	HNRPH1	3187
Tcm	213584_s_at	CREBZF	58487
Tcm	214131_at	CYorf15B	246126
Tcm	214272_at	CYLD	1540
Tcm	214786_at	MAP3K1	4214
Tcm	215041_s_at	DOCK9	23348
Tcm	215105_at	CG030	116828
Tcm	215175_at	PCNX	22990
Tcm	215201_at	REPS1	85021
Tcm	215275_at	TRAF3IP3	80342
Tcm	215521_at	PHC3	80012
Tcm	215743_at	RPP38	9397
Tcm	216624_s_at	MLL	4297
Tcm	217610_at	POLR2J2	441273
Tcm	221638_s_at	STX16	8675
Tcm	221805_at	NEFL	4747
Tem	201759_at	TBCD	6904
Tem	201815_s_at	TBC1D5	9779
Tem	205897_at	NFATC4	4776
Tem	206279_at	PRKY	5616
Tem	206978_at	CCR2	729230
Tem	207106_s_at	LTK	4058
Tem	207794_at	CCR2	729230
Tem	208262_x_at	MEFV	4210
Tem	208719_s_at	DDX17	10521
Tem	210109_at	C7orf54	27099
Tem	210786_s_at	FLI1	2313
Tem	211825_s_at	EWSR1	2313
Tem	212609_s_at	AKT3	10000
Tem	217230_at	VIL2	7430
Tem	217397_at	TRA@	10730
Tem	32502_at	GDPD5	81544
TFH	202786_at	STK39	27347
TFH	204201_s_at	PTPN13	5783
TFH	204260_at	CHGB	1114
TFH	204529_s_at	TOX	9760
TFH	204995_at	CDK5R1	8851
TFH	205242_at	CXCL13	10563
TFH	205336_at	PVALB	5816
TFH	206126_at	BLR1	643
TFH	206363_at	MAF	4094
TFH	207634_at	PDCD1	5133
TFH	207949_s_at	ICA1	3382
TFH	207996_s_at	C18orf1	753
TFH	208189_s_at	MYO7A	4647
TFH	209348_s_at	MAF	4094
TFH	209574_s_at	C18orf1	753
TFH	210055_at	TSHR	7253
TFH	210073_at	ST8SIA1	6489
TFH	210480_s_at	MYO6	4646
TFH	210547_x_at	ICA1	3382
TFH	210993_s_at	SMAD1	4086
TFH	213060_s_at	CHI3L2	1117
TFH	213534_s_at	PASK	23178
TFH	214463_x_at	HIST1H4K	8363
TFH	216734_s_at	BLR1	643
TFH	216945_x_at	PASK	23178
TFH	218259_at	MKL2	57496
TFH	218476_at	POMT1	10585
TFH	218573_at	MAGEH1	28986
TFH	218839_at	HEY1	23462
TFH	219256_s_at	SH3TC1	54436
TFH	219521_at	B3GAT1	27087
TFH	219615_s_at	KCNK5	8645
TFH	220212_s_at	THADA	63892
TFH	220485_s_at	SIRPG	55423
TFH	220868_s_at	SLC7A10	56301
TFH	221874_at	KIAA1324	57535
TFH	33197_at	MYO7A	4647
TFH	44783_s_at	HEY1	23462
TFH	54632_at	THADA	63892
TFH	57516_at	ZNF764	92595
Tgd	203562_at	FEZ1	9638
Tgd	205103_at	C1orf61	10485
Tgd	207840_at	CD160	11126
Tgd	217143_s_at	TRD@	10730
Th1 cells	201525_at	APOD	347
Th1 cells	201641_at	BST2	684
Th1 cells	203716_s_at	DPP4	1803
Th1 cells	204103_at	CCL4	6351
Th1 cells	205120_s_at	SGCB	6443
Th1 cells	205282_at	LRP8	7804
Th1 cells	205548_s_at	BTG3	10950
Th1 cells	205691_at	SYNGR3	9143
Th1 cells	205692_s_at	CD38	952
Th1 cells	206508_at	CD70	970
Th1 cells	206806_at	DGKI	9162
Th1 cells	206975_at	LTA	4049
Th1 cells	206999_at	IL12RB2	3595
Th1 cells	209457_at	DUSP5	1847
Th1 cells	209840_s_at	LRRN3	54674
Th1 cells	210229_s_at	CSF2	1437
Th1 cells	210354_at	IFNG	3458
Th1 cells	210571_s_at	CMAH	8418
Th1 cells	211478_s_at	DPP4	1803
Th1 cells	212062_at	ATP9A	10079
Th1 cells	213419_at	APBB2	323
Th1 cells	214844_s_at	DOK5	55816
Th1 cells	219454_at	EGFL6	25975
Th1 cells	220118_at	ZBTB32	27033
Th1 cells	221165_s_at	IL22	50616
Th1 cells	221331_x_at	CTLA4	1493
Th1 cells	38037_at	HBEGF	1839
Th1 cells	40148_at	APBB2	323
Th17 cells	205707_at	IL17RA	23765
Th17 cells	206419_at	RORC	6097
Th17 cells	208402_at	IL17A	3605
Th17 cells	216876_s_at	IL17A	3605
Th2 cells	202534_x_at	DHFR	1719
Th2 cells	202691_at	SNRPD1	6632
Th2 cells	202967_at	GSTA4	2941
Th2 cells	203076_s_at	SMAD2	4087
Th2 cells	203077_s_at	SMAD2	4087
Th2 cells	204179_at	MB	4151
Th2 cells	204510_at	CDC7	8317
Th2 cells	204728_s_at	WDHD1	11169
Th2 cells	205167_s_at	CDC25C	995
Th2 cells	206942_s_at	PMCH	5367
Th2 cells	206974_at	CXCR6	10663
Th2 cells	207509_s_at	LAIR2	3904
Th2 cells	208131_s_at	PTGIS	5740
Th2 cells	208353_x_at	ANK1	286
Th2 cells	209172_s_at	CENPF	1063
Th2 cells	209602_s_at	GATA3	2625
Th2 cells	209717_at	EVI5	7813
Th2 cells	210334_x_at	BIRC5	332
Th2 cells	210617_at	PHEX	5251
Th2 cells	211469_s_at	CXCR6	10663
Th2 cells	212110_at	SLC39A14	23516
Th2 cells	212472_at	MICAL2	9645
Th2 cells	213245_at	ADCY1	107
Th2 cells	217892_s_at	LIMA1	51474
Th2 cells	219502_at	NEIL3	55247
Th2 cells	220085_at	HELLS	3070
Th2 cells	220841_s_at	AHI1	54806
Th2 cells	220842_at	AHI1	54806
Th2 cells	221111_at	IL26	55801
Th2 cells	221569_at	AHI1	54806
Th2 cells	48808_at	DHFR	1719
TReg	221333_at	FOXP3	50943
TReg	221334_s_at	FOXP3	50943
