# Supplementary material for: Immune Landscape of Gastric Carcinoma Tumor Microenvironment Identifies a Peritoneal Relapse Relevant Immune Signature
Source: Front Immunol. 2021 May 13;12:651033. doi: 10.3389/fimmu.2021.651033 (PMC8155484; doi:10.3389/fimmu.2021.651033)
Supplement: Supplementary file 4 [file Table_3.xlsx]

## Sheet: Sheet1
table s3：Cut-off value for 24 immune cells infiltration score
Cell type	Cut-off value
aDC	-0.0301449
B.cells	-0.133936
CD8.T.cells	0.193338
Cytotoxic.cells	-0.0265996
DC	-0.0628701
Eosinophils	0.0451502
iDC	0.0962067
Macrophages	0.145739
Mast.cells	-0.0235005
Neutrophils	-0.162578
NK.CD56bright.cells	0.101488
NK.CD56dim.cells	-0.0991471
NK.cells	0.000193044
pDC	0.0606402
T.cells	0.0307524
T.helper.cells	0.288817
Tcm	-0.109663
Tem	-0.128475
TFH	-0.0869864
Tgd	-0.311379
Th1.cells	-0.0196326
Th17.cells	-0.106996
Th2.cells	-0.0687905
TReg	-0.429872
