# Supplementary material for: Immune Landscape of Gastric Carcinoma Tumor Microenvironment Identifies a Peritoneal Relapse Relevant Immune Signature
Source: Front Immunol. 2021 May 13;12:651033. doi: 10.3389/fimmu.2021.651033 (PMC8155484; doi:10.3389/fimmu.2021.651033)
Supplement: Supplementary file 5 [file Table_4.xlsx]

## Sheet: Sheet1
table s4: Genes posesse spearman correlation with PRIs over 0.5
gene	pval_spearman	Spearman correlation
MPDZ	1.00535e-38	0.658861
KCNJ8	3.85741e-38	0.654973
SPARCL1	1.93227e-37	0.650238
GYPC	2.52459e-37	0.649443
AOC3	1.70352e-36	0.643704
FILIP1	3.13037e-36	0.641848
HSD11B1	4.6938e-36	0.640606
PDE1A	7.68037e-36	0.639088
COX7A1	1.27468e-35	0.637517
IGFBP7	1.42636e-35	0.637167
DDR2	1.60248e-35	0.636805
FBXL7	1.62804e-35	0.636755
TCF4	1.06271e-34	0.630842
A2M	1.29234e-34	0.630218
CYYR1	1.67981e-34	0.629379
COL14A1	2.25393e-34	0.628435
MEF2C	2.34029e-34	0.628315
DCN	3.34996e-34	0.627159
NDN	3.3585e-34	0.62715
MYLK	3.89878e-33	0.619116
FXYD6	1.70033e-32	0.614176
JAM2	4.47039e-32	0.610885
ATP8B2	6.21354e-32	0.609755
MCC	7.88727e-32	0.608934
SERPINF1	7.98754e-32	0.60889
AKT3	8.05422e-32	0.608862
RECK	1.76767e-31	0.606138
ADAMTS1	1.86333e-31	0.605954
ITPR1	2.20423e-31	0.605368
GHR	3.80925e-31	0.603451
CYP1B1	4.70648e-31	0.602707
AP1S2	6.37358e-31	0.601636
CXCL12	1.05982e-30	0.599831
RBMS3	1.08939e-30	0.599733
JAM3	1.1165e-30	0.599645
EFS	1.75337e-30	0.598033
FSTL1	2.00974e-30	0.597543
LAMA2	3.0792e-30	0.596008
PEG3	3.40897e-30	0.59564
SH3BGRL	3.62315e-30	0.59542
NR3C1	3.92027e-30	0.595135
MMRN2	4.3505e-30	0.594758
ZFPM2	7.40553e-30	0.592823
FBLN5	9.58885e-30	0.591879
PKIG	9.68785e-30	0.591841
CALD1	1.09067e-29	0.591407
HSPB2	1.171e-29	0.591146
ARHGEF6	1.48589e-29	0.590271
SLIT2	1.60346e-29	0.58999
CLIC2	1.65403e-29	0.589876
C1R	1.8775e-29	0.589408
TAGLN	1.97225e-29	0.589226
EFEMP2	1.97617e-29	0.589219
KLHL5	2.81932e-29	0.587903
GAS7	3.40985e-29	0.587196
CH25H	7.79828e-29	0.584102
MYCT1	7.82089e-29	0.584091
ECM2	8.51562e-29	0.58377
FGF7	8.98006e-29	0.58357
PDLIM3	9.05185e-29	0.58354
PTPRM	1.28039e-28	0.582231
BHMT2	1.39803e-28	0.581898
PLCL1	2.88721e-28	0.579136
PRKG1	3.08534e-28	0.578882
EFEMP1	3.92732e-28	0.577957
VIM	4.10785e-28	0.577784
CAV1	4.18649e-28	0.577711
FBN1	5.13546e-28	0.576925
CDO1	5.76158e-28	0.576481
EMCN	5.98532e-28	0.576334
NEXN	7.76845e-28	0.575324
FHL1	1.05063e-27	0.574152
GLI3	1.0939e-27	0.573995
HSPB8	3.79065e-27	0.569115
TUSC3	4.01146e-27	0.568891
EDNRA	4.67609e-27	0.568283
EML1	4.87706e-27	0.568115
CCL19	5.65717e-27	0.567525
TEK	5.8921e-27	0.567363
SOX17	6.86477e-27	0.566754
RGMA	8.1888e-27	0.566049
RARRES2	8.78173e-27	0.565769
PKD2	1.20699e-26	0.564493
CTSK	1.23328e-26	0.564406
PHC1	1.23587e-26	0.564398
CRYAB	1.44404e-26	0.563771
FBLN1	1.52064e-26	0.563562
IGFBP5	1.62943e-26	0.563284
FRZB	1.67433e-26	0.563174
EPHA3	1.87353e-26	0.562719
LAMA4	1.92971e-26	0.5626
CLDN5	2.17081e-26	0.562123
BICC1	2.60837e-26	0.561377
QKI	3.12806e-26	0.560638
RNF150	4.27627e-26	0.559361
SDC2	5.09814e-26	0.558641
CPE	6.44281e-26	0.557679
SETBP1	6.58702e-26	0.557588
PRKAR2B	8.0936e-26	0.556738
LTBP2	8.10101e-26	0.556735
AKAP12	8.96259e-26	0.556317
LDB2	1.06049e-25	0.55562
ENTPD1	1.25098e-25	0.554935
C14orf132	1.40996e-25	0.554438
MOXD1	1.50839e-25	0.554157
RORA	1.66044e-25	0.553756
NAP1L3	2.01311e-25	0.552952
CDH11	2.06995e-25	0.552836
RGL1	4.07092e-25	0.549992
GNB4	4.262e-25	0.549799
ADAMTS3	6.65563e-25	0.547909
LTBP1	1.05123e-24	0.545958
SYT11	1.10585e-24	0.545741
VEGFC	1.22335e-24	0.545308
SLC24A3	1.46618e-24	0.544531
PTGFR	1.93174e-24	0.543342
TRPC1	2.1322e-24	0.542915
TCF21	2.38144e-24	0.542437
LSAMP	2.46395e-24	0.542289
MAP3K3	2.48896e-24	0.542245
TGFB1I1	2.85754e-24	0.541646
EMILIN1	2.91062e-24	0.541566
NR2F1	3.77876e-24	0.54043
C1S	3.80001e-24	0.540405
RBMS1	5.51834e-24	0.538774
RERG	5.62335e-24	0.538691
LUM	5.75477e-24	0.53859
DZIP1	6.07391e-24	0.538353
MAGEH1	6.73912e-24	0.537896
KCNMB1	7.79565e-24	0.537255
SASH1	7.99466e-24	0.537144
AXL	8.8844e-24	0.536678
MYL9	9.71503e-24	0.536283
CSRP2	1.04339e-23	0.535967
CNN1	1.39268e-23	0.534687
IGF1	1.55796e-23	0.534188
LGALS1	1.56871e-23	0.534157
PJA2	1.57644e-23	0.534135
AEBP1	2.04289e-23	0.532979
SRPX	2.36744e-23	0.532319
DIXDC1	2.43601e-23	0.532191
MRVI1	2.60344e-23	0.531893
RASL12	3.42261e-23	0.530663
TM6SF1	4.9147e-23	0.529028
RAB31	5.13244e-23	0.528832
RASGRP2	5.42818e-23	0.528578
TIMP3	5.4367e-23	0.528571
PDE7B	6.20387e-23	0.527971
MYH11	7.58571e-23	0.527056
STARD9	9.72076e-23	0.525923
FMO2	1.02162e-22	0.525695
GPC6	1.02202e-22	0.525693
CDH5	1.05496e-22	0.525548
IL1R1	1.37206e-22	0.524341
CACNA2D3	1.63231e-22	0.523541
MAN1C1	1.7043e-22	0.523342
SERPING1	1.72212e-22	0.523294
GJA4	1.72802e-22	0.523278
FABP4	2.25453e-22	0.522048
PCOLCE	2.29224e-22	0.521971
FEZ1	2.44938e-22	0.521664
VWF	2.5544e-22	0.521469
MEIS1	2.9891e-22	0.520738
HTR2A	3.14989e-22	0.520494
FYN	3.27737e-22	0.520309
SSBP2	4.38018e-22	0.518954
MYO5A	5.0738e-22	0.518264
DAAM2	5.17777e-22	0.518169
NIPSNAP3B	5.67983e-22	0.517734
SH3BP5	6.63111e-22	0.517005
MAPK10	7.37962e-22	0.516501
FNBP1	7.49796e-22	0.516426
CD1D	7.84354e-22	0.516213
CTGF	8.33439e-22	0.515926
LY86	8.38782e-22	0.515896
MAP1B	9.82529e-22	0.515146
LBH	1.09436e-21	0.514635
C1QTNF2	1.1301e-21	0.514482
FHL5	1.17442e-21	0.514299
DPYSL3	1.21336e-21	0.514144
ANK2	1.33283e-21	0.513697
IGFBP6	1.33725e-21	0.513681
ARHGAP20	1.4339e-21	0.513348
BGN	1.65619e-21	0.51266
PDE2A	1.9002e-21	0.512002
AMPH	2.03072e-21	0.511684
OGN	2.0735e-21	0.511584
BNIP2	2.17599e-21	0.511352
GNG2	2.35846e-21	0.510965
SGCD	2.70226e-21	0.51031
GAS1	3.01954e-21	0.509775
DLC1	3.06393e-21	0.509704
VCAM1	3.14031e-21	0.509585
PDGFRB	4.13177e-21	0.508257
ASPN	4.15779e-21	0.508227
HGF	4.35819e-21	0.507998
CD36	5.06215e-21	0.50727
SLC8A1	5.32453e-21	0.507024
CREBL2	6.0839e-21	0.506374
PABPC5	6.72633e-21	0.505884
CYSLTR1	6.84336e-21	0.505799
CYR61	7.14647e-21	0.505587
CACNB2	7.36554e-21	0.505439
ROBO1	7.44756e-21	0.505385
MN1	8.06423e-21	0.504995
KCNMA1	8.494e-21	0.504741
ELMO1	9.11172e-21	0.504396
ABCA8	1.00562e-20	0.503911
PCDH18	1.06818e-20	0.503614
ITIH5	1.10758e-20	0.503435
SPON1	1.11219e-20	0.503415
MEOX1	1.50639e-20	0.501916
COL8A1	1.54146e-20	0.501802
FZD4	2.02776e-20	0.50044
